# Supplementary material for: MATE2 Expression Is Associated with Cancer Cell Response to Metformin
Source: PLoS One. 2016 Dec 13;11(12):e0165214. doi: 10.1371/journal.pone.0165214 (PMC5154501; doi:10.1371/journal.pone.0165214)
Supplement: S1 File — File containing data for oxygen cunsuption rates (OCR), proliferation and expression of OCT1, OCT2, OCT3, MATE1 and MATE2 across cell lines. (XLSX) [file pone.0165214.s004.xlsx]

## Sheet: prolif
celline	exper	C_0.001	C_0.005	C_0.01	C_0.015	C_0.02	C_0.025	C_0.03	C_0.035	C_0.04	C_0.045	C_0.05
16A	1	1.17508	1.03178	1.17359	0.962975	1.14962	1.09445	0.891441	0.918764	0.890183	0.949339	0.928257
16A	1	1.3807	0.845049	0.963087	0.991195	0.808466	0.755779	0.750789	0.791657	0.756344	0.812562	0.811573
16A	1	1.36765	1.01634	1.13832	1.14297	0.99175	0.99081	0.902929	1.07942	0.774268	0.78539	0.877604
16A	1	1.38947	1.04829	1.03127	0.987953	0.897165	0.85923	0.885785	0.803865	0.827652	0.894807	0.859281
16A	1	1.26221	1.02082	1.16487	1.05957	0.969638	0.879969	0.84861	0.959203	0.887257	0.0927635	0.81526
16A	1	1.24194	1.05649	1.12588	1.21316	1.1071	0.990668	0.847936	1.12643	1.02284	0.0952459	0.829051
16A	1	1.0292	0.916774	0.985803	0.948418	0.990743	0.979527	0.703147	0.91081	0.829053	0.0773065	0.668299
16A	1	1.05769	0.922307	1.01653	0.971661	0.959926	0.851325	0.754918	1.01496	0.674196	0.0581739	0.494267
16A	2	1.29715	1.27779	1.33657	1.2092	1.19807	1.11485	1.03062	0.93053	0.685239	0.601314	0.582348
16A	2	0.983411	0.945025	1.00646	0.948015	0.90995	0.80344	0.77576	0.790452	0.704131	0.604855	0.689343
16A	2	0.966964	0.908881	0.884636	0.919029	0.949906	0.817946	0.70761	0.738548	0.670502	0.558438	0.672723
16A	2	0.85628	0.825083	0.884129	0.816634	0.8146	0.779273	0.617936	0.592058	0.595907	0.57973	0.679204
16A	2	0.936648	0.964415	0.919706	0.886214	0.871235	0.908128	0.761897	0.760196	0.711398	0.642388	0.668291
16A	2	1.08868	1.03699	1.08245	1.02297	0.968501	0.985401	0.798965	0.714309	0.699006	0.5779	0.669393
16A	2	1.04724	1.02961	1.00465	0.939181	0.972415	0.850371	0.742277	0.695812	0.460838	0.628472	0.563315
16A	3	0.789932	0.825687	0.896912	0.902354	0.820624	0.920738	0.952285	0.841982	0.609511	0.5561	0.553411
16A	3	1.07554	1.08317	1.65814	1.31673	1.46506	1.58233	1.18442	1.22225	1.18065	1.00902	0.779005
16A	3	0.982959	0.927531	1.17839	1.08559	1.13287	1.33486	1.01852	1.05956	0.929189	0.729069	0.629644
16A	3	0.974397	1.1855	1.44194	1.42875	1.34405	1.49458	1.19643	1.48563	1.35586	0.814965	0.831665
16A	3	1.07755	1.5052	1.54064	1.61456	1.68868	1.77292	1.32426	1.65041	1.31973	0.7341	0.794274
16A	3	1.15224	1.27492	1.307	1.42531	1.30216	1.32932	1.17278	1.25904	1.16876	0.687102	0.639323
16A	3	1.27361	1.35253	1.20558	1.30779	1.27088	1.31518	1.19214	1.1966	1.11016	0.610364	0.59582
16B	1	0.791334	0.744394	0.719356	0.812714	0.685718	0.658352	0.74829	0.719023	0.601815	0.819603	0.823926
16B	1	0.775296	0.666171	0.726848	0.777334	0.735043	0.582693	0.674027	0.654579	0.56953	0.671436	0.674961
16B	1	0.832058	0.748042	0.842782	0.766954	0.746173	0.657796	0.641821	0.641643	0.624021	0.689391	0.742658
16B	1	0.895245	0.732879	0.744564	0.704548	0.806505	0.649824	0.703059	0.70545	0.659794	0.758233	0.663358
16B	1	0.698776	0.807799	0.779672	0.769716	0.766853	0.604314	0.695374	0.638872	0.564987	0.698984	0.732421
16B	1	0.789326	0.894757	0.863305	0.912936	0.926068	0.846574	0.720908	0.760305	0.67782	0.790121	0.732639
16B	1	0.935864	0.922082	0.837608	0.851256	0.884617	1.02141	0.762901	0.686009	0.769011	0.727131	0.758084
16B	2	0.912653	0.926836	0.87806	0.784721	0.822029	0.803398	0.846744	0.670973	0.661377	0.70814	0.639704
16B	2	0.925765	0.877337	0.809091	0.853684	0.798707	0.78617	0.716071	0.830289	0.736148	0.80573	0.729125
16B	2	0.940773	0.89824	0.789195	0.755506	0.70842	0.805411	0.764135	0.686611	0.467352	0.823535	0.764612
16B	2	0.99907	1.01232	0.782526	0.907421	0.847438	0.962197	0.930531	0.786153	0.804752	0.85618	0.774668
16B	2	0.937221	0.917266	0.864244	0.866054	0.8261	0.846409	0.892102	0.766633	0.703501	0.867379	0.818419
16B	2	1.10379	1.07306	0.864678	0.883475	0.845549	0.931297	0.861222	0.74304	0.867045	0.946875	0.829261
16B	2	0.880944	0.936331	0.839252	0.828425	0.890114	0.909102	0.816911	0.821557	0.826445	0.847008	0.735062
16B	3	0.928659	0.905196	1.03812	0.858407	0.91872	0.960381	1.06009	0.784479	0.774858	0.738325	0.734831
16B	3	0.894873	0.798128	0.906871	0.931504	0.836333	0.860157	0.933886	0.688407	0.789832	0.647011	0.668283
16B	3	0.871282	0.793291	0.772431	0.779453	0.83745	0.742482	0.813491	0.733518	0.696671	0.719721	0.693077
16B	3	0.885207	0.788158	0.818816	0.839117	0.739138	0.791211	0.802022	0.765917	0.670889	0.631277	0.63825
16B	3	0.766262	0.797382	0.775337	0.832236	0.691977	0.706192	0.818945	0.652345	0.746306	0.634155	0.689086
16B	3	0.914594	0.827147	0.884174	0.914682	0.842313	0.802581	0.902133	0.794244	0.805862	0.861603	0.790475
16B	3	0.919937	1.08702	1.02516	0.951481	0.895174	0.939231	0.895393	0.933062	0.830599	0.810036	0.738198
19A	1	0.910499	0.871939	0.907667	1.0363	0.909776	1.02404	1.29224	1.1108	1.65121	1.59446	0.107968
19A	1	0.853838	0.794719	0.871175	0.975374	0.901906	1.06327	1.13805	0.14168	1.49304	1.42805	0.0617723
19A	1	0.85069	0.816927	0.762169	0.813912	0.768008	0.810925	0.839988	1.2343	1.331	1.65958	1.47659
19A	1	0.950696	0.826729	0.821972	0.815694	0.781746	0.809035	0.911122	1.28047	1.30466	1.5489	1.39892
19A	1	0.894008	0.82157	0.830937	0.865395	0.820103	0.72541	1.08657	1.20137	1.15686	1.41805	1.19054
19A	1	1.07301	1.02879	0.834119	1.05596	0.850356	1.02318	0.978212	1.19247	1.57288	1.21384	0.0605105
19A	1	1.02521	1.03	0.923103	0.925511	0.904111	0.962649	1.01217	0.145884	1.00799	0.127897	0.064226
19A	2	0.880486	0.953893	1.00583	1.01084	1.02861	1.13136	1.09288	1.28438	0.0745382	0.0586148	0.0396531
19A	2	0.931746	0.996816	1.03819	1.02539	1.00294	1.19051	1.213	1.32614	1.13007	0.0512561	0.0426037
19A	2	0.906227	0.950913	0.971179	0.939534	1.00594	1.02344	1.13404	1.2614	1.11267	1.11267	1.14298
19A	2	0.9778	1.03319	1.09344	1.04306	1.1009	1.1287	1.13964	1.37385	1.1345	1.16786	0.0634383
19A	2	0.970383	0.989742	0.980219	1.0664	1.10151	1.16916	1.23991	1.35778	1.06315	0.758639	0.328965
19A	2	0.937704	0.967313	1.08074	0.912531	1.00883	1.07208	1.18126	1.28894	1.17332	1.30216	1.36966
19A	2	0.71789	0.923867	0.765203	1.0611	1.03478	1.10963	1.16911	1.33337	1.22387	1.0534	1.00562
19A	3	0.964479	1.02448	1.0968	1.12623	1.24987	1.36454	1.26023	1.2336	1.24648	1.15829	0.618794
19A	3	1.06378	0.970851	1.10254	1.18575	1.22385	1.38039	1.29869	1.30468	1.25899	1.21682	0.0399224
19A	3	1.06488	0.99267	1.07849	1.11178	1.10071	1.26668	1.27999	1.30749	1.21797	1.24028	0.0354532
19A	3	1.07123	1.06445	1.1163	1.18562	1.1461	1.39881	1.25374	1.29335	1.18274	1.28598	0.0387204
19A	3	1.11181	1.07946	1.11642	1.17606	1.21367	1.3354	1.30029	1.29257	1.19209	1.14301	0.042598
19A	3	1.05634	1.0611	1.09829	1.14081	0.868158	1.2714	1.24091	1.23046	1.22191	1.17765	0.870914
19A	3	1.15113	1.0985	1.15917	1.18264	1.2627	1.31808	1.25168	1.14924	1.25772	0.0560819	0.0461586
19B	1	0.769055	0.922632	1.02696	1.05852	1.04951	1.03278	1.00622	0.974732	0.975862	0.759783	1.02447
19B	1	0.975145	1.05386	0.83467	1.03835	0.892354	0.896182	0.848983	0.878474	0.976933	1.17828	1.20511
19B	1	0.757633	1.08796	0.935817	1.08892	0.945556	0.95106	0.893123	0.925197	0.999435	1.10116	1.3647
19B	1	1.20857	1.00023	1.01928	1.02658	0.976432	0.905226	0.740082	0.920793	0.942419	0.98845	0.949115
19B	1	0.762677	1.05155	0.797794	1.03542	0.923954	0.911623	0.914432	0.970198	0.982941	1.16271	1.06645
19B	1	1.20981	1.03399	1.03168	0.897548	0.93025	1.04927	1.01066	0.936872	0.965465	1.11471	1.06503
19B	1	1.27391	1.38187	1.44338	1.23667	1.38376	1.44528	1.28925	1.28145	1.36314	2.11026	1.78648
19B	1	1.32109	1.00382	0.995835	0.984802	1.04594	0.995453	1.00448	1.03526	1.09475	1.16381	1.35824
19B	2	1.07027	0.893592	0.90522	0.976768	0.985883	1.02638	1.05873	1.10006	1.06058	1.08645	1.19933
19B	2	1.13904	0.876068	0.917183	0.880801	0.952873	1.02039	0.926495	1.00215	1.04403	0.969503	1.11534
19B	2	1.14731	0.927893	0.870961	0.994535	0.994774	1.05842	1.05882	1.15605	1.00212	0.976654	1.28453
19B	2	1.19359	1.02024	1.09708	1.09909	1.10031	1.16576	1.13788	1.18623	1.22976	NA	1.31374
19B	2	1.07431	0.889615	0.947575	0.983469	1.01173	1.05566	0.953213	1.04526	0.972423	1.02135	1.10949
19B	2	1.02188	0.853607	0.893124	0.93532	0.987117	0.933655	1.00668	1.07182	1.03626	0.990495	1.0718
19B	2	1.11138	0.857594	0.883303	0.959652	0.922509	0.986259	0.948267	1.05664	1.05317	1.00083	1.09191
19B	2	0.996812	0.843389	0.931257	0.96158	0.965713	0.999495	1.00716	1.04092	1.08268	1.05293	1.07994
19B	3	27.1261	0.911092	0.850288	0.739701	0.818439	0.733063	0.851506	0.975063	1.09804	0.944737	0.904942
19B	3	30.2929	0.961488	0.573215	0.846549	0.679399	0.823089	0.750567	0.950592	1.07051	0.935981	0.991435
19B	3	11.3556	0.92391	0.727072	0.768644	0.768424	0.847978	0.84527	0.819476	0.926808	0.790029	0.895062
19B	3	17.7981	0.85865	0.832104	0.58124	0.810911	0.495472	0.617216	0.71618	0.864843	0.877758	0.919771
19B	3	10.6255	0.413303	0.380862	0.372702	0.401246	0.48348	0.564515	0.570044	0.677192	0.663602	0.794298
19B	3	11.5833	0.765524	0.727388	0.83418	0.941341	0.829208	0.833439	0.89744	1.08389	0.838147	1.04221
19B	3	8.36743	7.90972	7.12688	6.80277	6.44896	6.81537	7.12078	1.20537	8.14355	7.61773	7.85929
74A	1	0.975564	0.740468	0.522746	0.3687	0.27219	0.228385	0.229229	0.196548	0.197852	0.166168	0.154354
74A	1	0.808088	0.573213	0.408759	0.342111	0.282135	0.235574	0.180637	0.164313	0.134147	0.132941	0.126553
74A	1	0.765408	0.543011	0.343568	0.242195	0.319731	0.241871	0.155396	0.173986	0.154035	0.131494	0.145032
74A	1	0.800963	0.570905	0.324652	0.367646	0.274328	0.224265	0.18186	0.13952	0.144297	0.120869	0.127609
74A	1	0.475233	0.694656	0.34607	0.374354	0.267949	0.212061	0.18235	0.156989	0.142439	0.136048	0.147335
74A	1	0.851273	0.649005	0.567109	0.327719	0.225133	0.200663	0.202321	0.176326	0.151592	0.138263	0.125729
74A	1	0.852731	0.642166	0.443354	0.355631	0.246278	0.224114	0.198945	0.175446	0.151479	0.143468	0.124307
74A	1	0.794751	0.782284	0.542833	0.375977	0.267012	0.275536	0.197471	0.200242	0.150163	0.157764	0.133755
74A	2	0.914423	0.608879	0.457601	0.312306	0.297459	0.261929	0.22736	0.185995	0.189023	0.159034	0.155119
74A	2	0.761688	0.597347	0.496466	0.370888	0.356488	0.27053	0.261018	0.199668	0.217035	0.220962	0.174448
74A	2	1.00807	0.480997	0.336523	0.344474	0.251685	0.192183	0.154987	0.125337	0.149461	0.192049	0.144003
74A	2	0.488116	0.843507	0.413453	0.376708	0.319384	0.216324	0.234567	0.20128	0.187273	0.196265	0.174045
74A	2	0.957075	0.724005	0.415844	0.350349	0.295818	0.200552	0.171653	0.179567	0.164319	0.156767	0.148054
74A	2	0.873698	0.848196	0.573427	0.500333	0.37889	0.314457	0.213762	0.25345	0.233844	0.215475	0.214143
74A	2	1.00981	0.683391	0.715917	0.533997	0.411938	0.205882	0.210121	0.262889	0.164446	0.211419	0.193945
74A	2	0.795553	0.606979	0.445656	0.379716	0.345765	0.264776	0.219629	0.2253	0.18088	0.177826	0.15369
74A	3	0.8193	0.695177	0.510028	0.427979	0.37991	0.324714	0.297364	0.280126	0.262059	0.269849	0.2425
74A	3	0.586965	0.619648	0.399657	0.355908	0.321968	0.31683	0.274015	0.278063	0.252219	0.256734	0.209715
74A	3	0.648937	0.434273	0.361433	0.350105	0.288462	0.263962	0.23775	0.251449	0.211012	0.212592	0.205875
74A	3	0.701409	0.52417	0.45131	0.370604	0.334875	0.289898	0.309934	0.239456	0.240157	0.213955	0.220541
74A	3	0.655161	0.525543	0.404742	0.325995	0.314846	0.314141	0.255574	0.263618	0.246119	0.241744	0.213661
74A	3	0.551504	0.60003	0.455144	0.38756	0.395335	0.300837	0.292315	0.276316	0.276017	0.246711	0.239234
74A	3	0.692048	0.496497	0.407888	0.320446	0.301245	0.291256	0.259471	0.240789	0.212506	0.18604	0.202257
74A	3	0.815734	0.579698	0.426655	0.364958	0.327968	0.297896	0.278131	0.260059	0.233235	0.207257	0.201186
74B	1	1.14383	0.932751	0.765236	0.910989	0.735534	0.0771027	0.24331	0.463177	0.260309	0.169476	0.0767291
74B	1	0.880751	1.30809	0.182882	1.25608	0.805798	0.114773	0.116408	0.116534	0.187787	0.109679	0.10754
74B	1	1.06794	1.28898	1.14243	1.21918	0.999743	0.123923	0.120003	0.115246	0.112547	0.118781	0.115696
74B	1	0.992398	2.26446	1.80484	1.7424	1.44058	0.163584	0.165208	0.160155	0.168727	0.165028	0.15826
74B	1	0.959566	0.919743	0.919783	0.858685	0.582109	0.370932	0.309157	0.130362	0.181463	0.138647	0.0705779
74B	1	1.1136	1.18751	1.00804	0.897901	0.708735	0.0944413	0.322414	0.149934	0.214833	0.174608	0.083806
74B	1	1.04667	1.02224	1.34504	0.969182	0.848446	0.102711	0.105605	0.13094	0.239186	0.295695	0.0872258
74B	1	0.921582	1.26994	1.53797	1.205	0.801655	0.106494	0.103716	0.647066	0.47737	0.481653	0.0975807
74B	2	0.839722	0.788577	0.79754	0.736171	0.719683	0.513461	0.53057	0.439694	0.209297	0.174981	0.0547286
74B	2	0.750534	0.941654	0.878482	0.860496	0.729458	0.531213	0.542751	0.502522	0.24637	0.212064	0.0731301
74B	2	0.765619	0.993461	0.987156	0.809902	0.772536	0.542698	0.64016	0.445236	0.288533	0.245835	0.147128
74B	2	0.890316	0.752552	0.772341	0.654927	0.664277	0.500611	0.493938	0.382008	0.257623	0.241501	0.10932
74B	2	1.00912	0.732594	0.821587	0.650166	0.639234	0.514066	0.490136	0.467649	0.336113	0.299248	0.122903
74B	2	0.75677	0.912153	0.869507	0.84252	0.677415	0.588494	0.475475	0.491911	0.337393	0.31918	0.146448
74B	2	0.959253	0.877392	1.01925	0.884381	0.710738	0.697728	0.672246	0.56315	0.456347	0.370009	0.187048
74B	2	0.886153	0.961975	0.798	0.880737	0.861334	0.649805	0.698985	0.488424	0.368505	0.313482	0.18369
74B	3	0.971848	0.881253	0.720824	0.666071	0.556308	0.409375	0.351939	0.207178	0.247754	0.196492	0.0701665
74B	3	0.934595	0.840331	0.63319	0.565772	0.501047	0.390147	0.397527	0.230627	0.20016	0.193378	0.0838237
74B	3	1.05624	0.795388	0.665889	0.560711	0.448719	0.319826	0.27263	0.0871108	0.16974	0.143411	0.0826759
74B	3	0.886172	0.818771	0.876261	0.725926	0.682291	0.396645	0.284797	0.0940652	0.196571	0.207294	0.0940121
74B	3	0.99892	0.841108	0.693157	0.68539	0.60682	0.459957	0.331092	0.264504	0.179304	0.26403	0.140374
74B	3	0.964979	0.72239	0.765842	0.762174	0.502809	0.387819	0.318555	0.285456	0.242839	0.233694	0.14549
74B	3	0.952711	0.777896	0.835154	0.964643	0.628022	0.459383	0.444562	0.332575	0.291705	0.323976	0.183864
74B	3	1.21425	1.00819	1.13621	0.957486	0.775726	0.516867	0.403533	0.32952	0.232787	0.300894	0.235235
A549	1	0.80502	0.568742	0.334853	0.232442	0.199737	0.168566	0.158702	0.114073	0.111223	0.086804	0.0961859
A549	1	0.933233	0.446133	0.369371	0.265628	0.233327	0.194898	0.159985	0.133004	0.121271	0.110298	0.121224
A549	1	0.793144	0.580784	0.438214	0.349646	0.271802	0.210397	0.207077	0.135819	0.134894	0.11742	0.12798
A549	1	0.919513	0.528143	0.426151	0.307169	0.236624	0.240747	0.184659	0.139252	0.123454	0.114362	0.126584
A549	1	1.01382	0.472213	0.30804	0.253703	0.1972	0.16541	0.132691	0.10442	0.105697	0.0936304	0.107553
A549	1	0.968173	0.534698	0.34024	0.352162	0.18307	0.19195	0.114866	0.102245	0.129954	0.114743	0.113468
A549	1	1.13387	0.454311	0.304946	0.244378	0.165229	0.128371	0.0891025	0.0843128	0.104898	0.0878456	0.0943678
A549	1	0.824059	0.458904	0.345836	0.298825	0.192816	0.177417	0.151895	0.122067	0.127691	0.119933	0.115356
A549	2	0.628871	0.587109	0.497302	0.346848	0.054069	0.200569	0.161764	0.150455	0.0605366	0.108212	0.0577648
A549	2	0.5435	0.718099	0.577596	0.408779	0.280879	0.249074	0.191084	0.159961	0.100992	0.115298	0.0926044
A549	2	0.394059	0.745195	0.535046	0.323521	0.15315	0.26081	0.173581	0.131677	0.0823083	0.110203	0.100196
A549	2	0.517988	0.621469	0.485173	0.443416	0.180902	0.260243	0.179209	0.169048	0.0728977	0.118949	0.104122
A549	2	0.742012	0.64984	0.463654	0.291429	0.221244	0.236248	0.166968	0.157429	0.112136	0.109177	0.107297
A549	2	0.426422	0.802008	0.63195	0.339656	0.241391	0.222	0.179639	0.168866	0.13497	0.129622	0.128968
A549	2	0.526664	0.455375	0.356382	0.262523	0.130121	0.166096	0.0943114	0.113986	0.0878244	0.0791512	0.0841412
A549	2	0.581034	0.578185	0.448528	0.348071	0.210129	0.219641	0.14361	0.159154	0.116432	0.0766936	0.118653
A549	3	0.618583	0.443078	0.391174	0.260245	0.209364	0.15033	0.117261	0.0869097	0.0917799	0.0768196	0.0426207
A549	3	0.729471	0.552357	0.368958	0.366764	0.226149	0.173758	0.120471	0.0967023	0.102985	0.100558	0.0526228
A549	3	0.737588	0.539477	0.42156	0.264062	0.234634	0.149266	0.110646	0.109823	0.119427	0.0979901	0.0569694
A549	3	0.602035	0.584811	0.378592	0.17722	0.221592	0.120551	0.0956013	0.0873537	0.0874719	0.0778941	0.0494561
A549	3	0.696377	0.647438	0.42084	0.209489	0.226599	0.112962	0.0947933	0.0925783	0.0855483	0.0889188	0.0538649
A549	3	0.936737	0.663538	0.478907	0.241224	0.234657	0.200069	0.127798	0.119409	0.0604435	0.0982637	0.0596871
A549	3	0.334781	0.679173	0.577548	0.231315	0.306204	0.247747	0.139586	0.135561	0.0630355	0.0992984	0.0607459
A549	3	0.862504	0.598401	0.609611	0.252424	0.410159	0.327863	0.221444	0.213782	0.0753441	0.168614	0.0738779
BxPC3	1	0.984562	0.853652	0.784087	0.68399	0.35023	0.169912	0.17188	1.32214	0.14838	0.104441	0.063502
BxPC3	1	0.873002	1.31366	0.784166	0.582579	0.210987	0.197121	0.168214	0.125264	0.113749	0.0836075	0.0540541
BxPC3	1	0.857366	0.769499	0.797227	0.61225	0.229781	0.15983	0.186328	0.163581	0.12742	0.0800348	0.074153
BxPC3	1	0.897359	0.839563	0.811372	0.657772	0.321477	0.195525	0.166732	0.131374	0.131012	0.0908954	0.0581875
BxPC3	1	0.938968	0.88638	0.85305	0.668058	0.353856	0.225153	0.175821	0.159852	0.123897	0.0905037	0.0539481
BxPC3	1	0.909699	0.869314	0.861546	0.582905	0.262827	0.197902	0.1452	0.140094	0.123228	0.0838336	0.0685152
BxPC3	1	0.923091	1.00838	0.828041	0.638858	0.258872	0.202398	0.16737	0.157978	0.103983	0.0741251	0.0526187
BxPC3	2	0.76953	0.796928	0.699501	0.359784	0.169637	0.151719	0.144135	0.111996	0.0958792	0.0761282	0.0511313
BxPC3	2	0.867278	0.722103	0.769931	0.445832	0.154344	0.167154	0.114417	0.115652	0.0953635	0.0677591	0.0589153
BxPC3	2	0.84349	0.829649	0.762729	0.579821	0.178462	0.157293	0.128609	0.118682	0.093067	0.0538611	0.0525772
BxPC3	2	0.890498	0.843106	0.777866	0.482202	0.184166	0.180349	0.149465	0.131375	0.0934759	0.078894	0.0637273
BxPC3	2	0.840335	0.860055	0.782375	0.524108	0.181354	0.196303	0.138376	0.143682	0.0894257	0.0897261	0.0603624
BxPC3	2	0.958723	1.60647	0.882936	0.630019	0.181571	0.224858	0.14047	0.127005	0.104938	0.102154	0.0630265
BxPC3	2	0.960915	0.966332	0.737537	0.470387	0.214205	0.186885	0.156042	0.124867	0.108615	0.0574648	0.0538753
BxPC3	3	1.0826	0.953029	0.711201	0.553483	0.428115	0.326191	0.269137	0.227376	0.207378	0.198219	0.168221
BxPC3	3	1.06126	0.909775	0.510762	0.506554	0.406943	0.316313	0.253763	0.216054	0.195905	0.157954	0.160544
BxPC3	3	1.30098	1.11137	0.572445	0.602044	0.378823	0.371464	0.280213	0.241455	0.19861	0.172036	0.143173
BxPC3	3	1.08312	1.02358	0.562128	0.586017	0.425279	0.285987	0.249046	0.191269	0.1657	0.141429	0.166082
BxPC3	3	1.20644	1.16254	0.653534	0.541798	0.422632	0.27345	0.218895	0.227225	0.179124	0.15466	0.145505
BxPC3	3	1.1828	1.17904	0.621817	0.495091	0.369975	0.277386	0.253529	0.211031	0.183645	0.147591	0.140227
BxPC3	3	1.13946	0.870878	0.555198	0.604737	0.376607	0.26649	0.233999	0.197037	0.164757	0.135341	0.127725
FaDu	1	0.84636	0.871145	0.769225	0.471062	0.339419	0.205582	0.128924	0.151329	0.055089	0.0587128	0.051291
FaDu	1	0.505951	0.853255	0.734152	0.368498	0.362714	0.229387	0.241288	0.183538	0.0950168	0.0841117	0.0751031
FaDu	1	0.691516	1.16706	0.969426	0.500355	0.324305	0.110999	0.23903	0.154465	0.0972797	0.107333	0.0926079
FaDu	1	0.773188	0.933646	0.784086	0.441267	0.302988	0.0752866	0.204817	0.190726	0.0981259	0.0837593	0.0745038
FaDu	1	0.788966	0.869984	0.751013	0.381236	0.288409	0.066435	0.206172	0.230289	0.114669	0.0832299	0.0663523
FaDu	1	0.887659	0.82914	0.599437	0.396964	0.282053	0.0645174	0.227787	0.262686	0.11448	0.0635393	0.0640479
FaDu	1	1.00768	0.802696	0.571066	0.347928	0.281207	0.0648692	0.195976	0.264266	0.12165	0.0650302	0.0639034
FaDu	1	0.916256	0.67544	0.638414	0.364681	0.21501	0.0540281	0.240975	0.289561	0.153904	0.0558065	0.0552018
FaDu	2	0.756039	0.743158	0.684092	0.565409	0.673357	0.545933	0.4351	0.246277	0.081385	0.0711588	0.0646243
FaDu	2	1.25409	1.27634	1.42086	1.28926	1.03751	0.901712	0.768093	0.543658	0.159611	0.144903	0.128171
FaDu	2	0.561969	0.925051	1.01101	0.911199	0.889885	0.749597	0.6834	0.276066	0.108343	0.101847	0.0920756
FaDu	2	0.748714	1.0811	1.16639	0.905936	0.867594	0.640847	0.707216	0.314521	0.110725	0.0918018	0.0930156
FaDu	2	1.18892	1.01116	0.951101	0.890847	0.924327	0.682134	0.435879	0.319432	0.107832	0.0947137	0.0837983
FaDu	2	0.726782	1.07311	1.01626	1.01934	0.967331	0.704115	0.535875	0.343146	0.111891	0.100025	0.0874527
FaDu	2	0.749375	1.12164	0.920448	0.939916	0.828641	0.501578	0.566458	0.255256	0.097545	0.0877495	0.0705357
FaDu	2	1.00441	0.999672	0.828328	0.911292	0.883842	0.338996	0.364188	0.234655	0.112629	0.0779173	0.0680289
FaDu	3	0.850011	1.02089	0.795074	0.811962	0.767199	0.79816	0.622084	0.595399	0.186522	0.176238	0.0881191
FaDu	3	1.13936	1.01058	0.768062	0.789558	0.674269	0.672182	0.492358	0.530836	0.248823	0.159299	0.078849
FaDu	3	0.903107	0.983715	0.784298	0.76069	0.707515	0.662664	0.52329	0.405113	0.150382	0.161026	0.093659
FaDu	3	0.913554	1.03374	0.857345	0.789914	0.722527	0.600903	0.389533	0.321925	0.116311	0.0998849	0.0778358
FaDu	3	0.960436	1.05708	0.759553	0.716888	0.651069	0.613261	0.539022	0.330797	0.132003	0.0961788	0.0726198
FaDu	3	0.836846	0.978764	0.825388	0.739934	0.691908	0.573004	0.446182	0.256126	0.112402	0.0988496	0.0720195
FaDu	3	0.813062	0.911208	0.763332	0.638443	0.599005	0.551471	0.354835	0.202317	0.130942	0.0944742	0.0677362
FaDu	3	0.576176	0.967375	0.836956	0.808261	0.701789	0.645217	0.418601	0.156863	0.151951	0.113267	0.0781039
HCC827	1	1.16975	1.05835	0.82236	0.636627	0.794885	0.681786	0.486762	0.504646	0.411929	0.389749	0.36697
HCC827	1	0.835809	0.65005	0.603414	0.605556	0.582917	0.503928	0.419511	0.39023	0.325382	0.298457	0.282817
HCC827	1	0.74514	0.566768	0.78938	0.604379	0.608624	0.500335	0.390333	0.405303	0.299471	0.297609	0.249721
HCC827	1	1.04586	0.985831	0.735079	0.654015	0.579219	0.581537	0.531473	0.467411	0.342379	0.301932	0.311722
HCC827	1	0.788315	0.667851	0.543707	0.482428	0.530449	0.384357	0.446143	0.3593	0.288569	0.29561	0.246004
HCC827	1	1.02573	1.02236	0.805215	0.895009	0.787601	0.614661	0.618546	0.520981	0.446469	0.412278	0.323174
HCC827	1	1.01128	0.905144	0.616561	0.857047	0.739721	0.57162	0.594569	0.532129	0.440046	0.364601	0.2904
HCC827	2	0.940791	0.743123	0.793678	0.722263	0.666606	0.694844	0.41401	0.433503	0.361906	0.361177	0.331572
HCC827	2	1.11681	0.765447	0.804006	0.691714	0.636509	0.659456	0.465626	0.450578	0.379479	0.370921	0.372802
HCC827	2	0.728566	0.580633	0.627561	0.580335	0.494451	0.531769	0.415047	0.388827	0.328343	0.303911	0.251471
HCC827	2	0.770809	0.687405	0.712561	0.538663	0.65769	0.512831	0.52963	0.477967	0.357251	0.363751	0.349485
HCC827	2	0.715495	0.541578	0.694255	0.668626	0.638686	0.536406	0.505134	0.398307	0.349714	0.355906	0.298299
HCC827	2	0.5484	0.468275	0.54074	0.60385	0.494916	0.45926	0.35507	0.398048	0.357646	0.23163	0.243492
HCC827	2	0.872199	0.745986	0.865385	0.742905	0.762883	0.658794	0.481983	0.480116	0.404406	0.334951	0.335698
HCC827	3	1.23676	1.0304	0.897234	0.687935	0.488535	0.403526	0.422814	0.378297	0.320815	0.273105	0.298078
HCC827	3	0.807403	0.752479	0.680129	2.03933	0.356696	0.330943	0.31939	0.314095	0.27236	0.218542	0.261721
HCC827	3	0.717425	0.610046	0.655213	0.506872	0.404422	0.355819	0.30595	0.28348	0.270639	0.202505	0.239172
HCC827	3	0.613785	0.657643	0.502775	0.538262	0.446542	0.307643	0.297725	0.283576	0.246815	0.229982	0.207825
HCC827	3	0.819903	0.798835	0.710728	0.54	0.464466	0.321845	0.327621	0.278155	0.276699	0.25835	0.23932
HCC827	3	0.808508	0.72179	0.723867	0.595239	0.408382	0.380812	0.351407	0.274637	0.282748	0.214862	0.248998
HCC827	3	0.837623	0.70531	0.62356	0.576822	0.375982	0.38434	0.289076	0.263337	0.237765	0.229448	0.189155
HCT116	1	1.613	0.797514	0.774161	0.623756	0.560364	0.420468	0.28799	0.161084	0.110098	0.106668	0.0917074
HCT116	1	1.08738	0.782781	0.822934	0.479002	0.33939	0.32309	0.191809	0.152487	0.0868459	0.0939057	0.0779693
HCT116	1	1.0644	0.720927	0.683071	0.641948	0.397418	0.274274	0.213277	0.116249	0.0963293	0.0985151	0.0935803
HCT116	1	1.34777	0.736399	0.761722	0.68491	0.394041	0.48306	0.207424	0.127479	0.103237	0.0849574	0.102416
HCT116	1	1.13328	0.721834	0.746313	0.701299	0.395524	0.517856	0.206958	0.178385	0.130562	0.105333	0.110842
HCT116	1	0.97836	0.844395	0.807584	0.59461	0.453171	0.465796	0.163947	0.182828	0.117571	0.115916	0.10889
HCT116	1	1.17253	0.739622	0.819403	0.708652	0.404065	0.347307	0.200402	0.141851	0.139476	0.108894	0.110946
HCT116	1	1.53613	0.724754	0.724184	0.675182	0.348843	0.310301	0.233196	0.167248	0.120697	0.100581	0.116387
HCT116	2	0.975339	20.5514	18.4084	14.5776	12.9355	8.15277	5.52465	3.76446	1.4857	2.34875	1.85697
HCT116	2	0.939835	18.0912	18.9963	13.5171	11.7148	6.57834	5.38433	3.40024	1.1071	2.00184	1.07344
HCT116	2	1.1017	0.906938	0.825806	0.611496	0.478139	0.36328	0.206477	0.152346	0.113905	0.101306	0.103007
HCT116	2	1.03061	0.904734	0.78883	0.749368	0.702182	0.499362	0.277538	0.202731	0.106771	0.114292	0.0955568
HCT116	2	1.02749	0.768913	0.662208	0.738665	0.63437	0.495939	0.319921	0.130657	0.139147	0.122731	0.106336
HCT116	2	1.02904	0.797073	0.872002	0.791202	0.713495	0.459916	0.339032	0.572535	0.165733	0.133079	0.113297
HCT116	2	1.04057	0.714804	0.743438	0.84228	0.663977	0.529726	0.359346	0.275775	0.135805	0.140099	0.106171
HCT116	2	1.01487	0.855129	0.731759	0.715343	0.676327	0.431747	0.33461	0.261114	0.147561	0.148131	0.121956
HCT116	3	1.03744	0.815249	0.730238	0.578275	0.513134	0.32341	0.219156	0.149331	0.0589357	0.0931721	0.0736636
HCT116	3	1.03018	0.772453	0.8111	0.577151	0.500196	0.28088	0.229899	0.145183	0.0472706	0.0854739	0.0458334
HCT116	3	1.0438	0.781775	0.71184	0.527106	0.412153	0.313145	0.177982	0.131321	0.0981855	0.0873254	0.0887912
HCT116	3	1.01	0.864079	0.753383	0.715694	0.670629	0.476922	0.265066	0.193621	0.101973	0.109156	0.0912628
HCT116	3	1.1073	0.741276	0.638406	0.712115	0.611568	0.478113	0.308422	0.12596	0.134146	0.118319	0.102514
HCT116	3	1.00482	0.77577	0.848697	0.770056	0.694426	0.447624	0.329971	0.557233	0.161304	0.129522	0.110269
HCT116	3	1.02345	0.801453	0.833558	0.944381	0.744464	0.59394	0.402905	0.309204	0.152267	0.157082	0.119041
HCT116	3	1.05496	0.876328	0.749899	0.733077	0.693094	0.44245	0.342905	0.267587	0.151219	0.151803	0.12498
HeLa	1	0.971203	0.891163	0.724488	0.55137	0.459632	0.365664	0.267978	0.256827	0.221837	0.166675	0.0966943
HeLa	1	0.820399	0.845917	0.728041	0.610503	0.437323	0.295027	0.258904	0.222274	0.149013	0.120368	0.0953145
HeLa	1	0.829527	0.863795	0.782605	0.585272	0.439138	0.341621	0.3248	0.254482	0.171569	0.122913	0.0986256
HeLa	1	0.598138	0.892607	0.738576	0.615336	0.380378	0.296186	0.247503	0.210028	0.158828	0.12851	0.111876
HeLa	1	0.841467	0.910606	0.868912	0.589234	0.420178	0.318968	0.255727	0.236543	0.165171	0.139058	0.0980455
HeLa	1	0.718878	0.906005	0.837645	0.646819	0.479142	0.300746	0.250641	0.234794	0.156413	0.0995494	0.115008
HeLa	1	0.946236	0.893349	0.737565	0.596413	0.446473	0.344982	0.232487	0.179202	0.161346	0.110641	0.102821
HeLa	1	0.982092	0.817948	0.68953	0.520887	0.421323	0.374414	0.203163	0.214003	0.19546	0.122672	0.117211
HeLa	2	0.926926	0.874988	0.684881	0.497254	0.418537	0.307869	0.230407	0.148332	0.139701	0.0920875	0.0825774
HeLa	2	0.464246	0.907505	0.735012	0.60531	0.404714	0.303496	0.221278	0.176172	0.109687	0.0938273	0.0801561
HeLa	2	0.814859	0.812913	0.654103	0.518878	0.434781	0.315227	0.205247	0.137555	0.119682	0.0887882	0.0710114
HeLa	2	0.631872	0.815426	0.673245	0.540979	0.428322	0.29094	0.215432	0.154892	0.116058	0.0936854	0.0807513
HeLa	2	0.754358	0.8895	0.757311	0.569383	0.402732	0.303361	0.221221	0.178254	0.128237	0.0857757	0.0748364
HeLa	2	0.870077	0.806857	0.701667	0.549901	0.386254	0.311694	0.211263	0.163804	0.103016	0.086377	0.0663032
HeLa	2	0.85151	1.03055	0.668427	0.538897	0.377652	0.360773	0.174792	0.180135	0.103253	0.0830426	0.0729216
HeLa	2	0.946771	1.12229	0.649801	0.258223	0.315595	0.242545	0.138802	0.151512	0.108003	0.0799288	0.0607584
HeLa	3	0.841983	1.03222	0.874025	0.727973	0.654387	0.506722	0.423904	0.298109	0.209062	0.170117	0.122882
HeLa	3	0.697429	0.97438	0.927834	0.752694	0.663805	0.515717	0.453611	0.303555	0.247932	0.180282	0.117773
HeLa	3	0.588507	1.00893	0.943958	0.801342	0.720146	0.539087	0.459224	0.313186	0.21439	0.153282	0.140305
HeLa	3	0.571533	0.959042	0.923184	0.76078	0.659936	0.515604	0.427202	0.259903	0.186105	0.133888	0.115327
HeLa	3	0.52708	0.935113	0.884146	0.729908	0.649133	0.464197	0.333531	0.23401	0.161921	0.121385	0.104273
HeLa	3	0.787626	0.921048	0.883052	0.809262	0.636591	0.558398	0.37844	0.236098	0.15278	0.120668	0.106434
HeLa	3	0.822399	0.926931	0.829901	0.770994	0.606522	0.516765	0.30062	0.193524	0.153908	0.114407	0.0975656
HeLa	3	0.839361	0.84343	0.768207	0.689218	0.498118	0.374634	0.235596	0.200875	0.141624	0.0973569	0.0753375
HepG2	1	0.907857	0.815448	0.340083	0.457358	0.335136	0.106325	0.100851	0.26245	0.107381	0.112394	0.10804
HepG2	1	0.857117	0.890538	0.282306	0.464743	0.290587	0.140128	0.144064	0.247212	0.143654	0.142834	0.142998
HepG2	1	0.958031	0.943813	0.332088	0.377602	0.2419	0.131356	0.135778	0.229092	0.139209	0.139209	0.132881
HepG2	1	0.803279	0.91838	0.394039	0.566679	0.47222	0.25877	0.218036	0.206725	0.140619	0.138479	0.140619
HepG2	1	0.883209	0.690013	0.292337	0.358275	0.336275	0.248275	0.201479	0.169722	0.113231	0.112982	0.111304
HepG2	1	0.696003	0.881613	0.409843	0.340932	0.415311	0.275249	0.217933	0.200079	0.119968	0.120627	0.115489
HepG2	1	0.827983	0.78768	0.406669	0.310596	0.372648	0.297655	0.194744	0.181972	0.098898	0.141961	0.103136
HepG2	1	0.741315	0.718701	0.442393	0.469675	0.533675	0.469607	0.370735	0.302154	0.246769	0.214701	0.117607
HepG2	2	0.402207	0.694449	0.470599	0.457178	0.25905	0.200542	0.0930014	0.0967685	0.100712	0.16493	0.100359
HepG2	2	0.406258	0.516864	0.363182	0.266852	0.163142	0.131247	0.0815215	0.0870685	0.0854341	0.117131	0.100936
HepG2	2	0.320515	0.68929	0.350704	0.299245	0.162419	0.131011	0.0939521	0.09618	0.100147	0.0980818	0.0955279
HepG2	2	0.255998	0.62406	0.408677	0.286312	0.161882	0.155737	0.143394	0.137991	0.123954	0.125808	0.121517
HepG2	2	0.271899	0.938525	0.393398	0.388802	0.20725	0.217957	0.173613	0.168234	0.153661	0.151624	0.119921
HepG2	2	0.248771	0.867947	0.438994	0.419459	0.375696	0.259795	0.218215	0.187384	0.18531	0.15579	0.133581
HepG2	2	0.279911	0.810615	0.442661	0.417563	0.417563	0.255863	0.260801	0.240933	0.194733	0.201787	0.158643
HepG2	2	0.232719	0.698669	0.406834	0.353446	0.231587	0.25217	0.175383	0.158617	0.16048	0.1344	0.125131
HepG2	3	0.811468	0.874704	0.503957	0.316273	0.0818555	0.085437	0.0857258	0.0886142	0.252325	0.0921957	0.0921379
HepG2	3	0.989491	0.559336	0.262676	0.222326	0.0647885	0.0677585	0.0693708	0.0703891	0.170224	0.0701769	0.0694556
HepG2	3	0.986456	0.562223	0.418578	0.368521	0.102142	0.102839	0.191167	0.108098	0.211	0.111139	0.108161
HepG2	3	0.940466	0.544958	0.348775	0.311497	0.0793777	0.0814653	0.124907	0.084199	0.157612	0.0868333	0.0854913
HepG2	3	1.15168	0.577833	0.469523	0.271393	0.228661	0.211137	0.191088	0.209095	0.201892	0.0966996	0.0958934
HepG2	3	0.933078	0.708971	0.516992	0.0856464	0.0826385	0.137678	0.148443	0.0918734	0.168549	0.0949868	0.0928232
HepG2	3	0.764167	0.997246	0.869967	0.326951	0.324787	0.309049	0.265967	0.270754	0.293705	0.119213	0.114164
HepG2	3	0.868146	0.682826	0.695783	0.0826585	0.353086	0.362133	0.300363	0.25088	0.264451	0.0952806	0.0956716
LNCaP	1	0.777363	0.459049	0.405548	0.24943	0.241564	0.150474	0.120301	0.102078	0.0438934	0.0463853	0.0443437
LNCaP	1	0.561909	0.525343	0.348761	0.245139	0.18121	0.135988	0.100408	0.0828914	0.0693279	0.0496256	0.0468936
LNCaP	1	0.637368	0.355486	0.308527	0.207053	0.124798	0.093544	0.0791454	0.0718995	0.058154	0.0496019	0.0509703
LNCaP	1	0.495259	0.422019	0.221049	0.14576	0.105155	0.12803	0.0909064	0.0692209	0.0596424	0.0422405	0.0445608
LNCaP	1	0.66229	0.370347	0.242406	0.178358	0.105098	0.154052	0.0934271	0.0750342	0.0557699	0.0451264	0.0479895
LNCaP	1	0.603053	0.421195	0.283113	0.179101	0.130232	0.160827	0.110157	0.0943281	0.0563009	0.0493839	0.0504778
LNCaP	1	0.471474	0.416262	0.333222	0.233793	0.165351	0.176399	0.109142	0.10471	0.0699891	0.0414896	0.0492594
LNCaP	1	0.668057	0.470301	0.394744	0.258582	0.2449	0.129724	0.0903829	0.0546631	0.0608227	0.0460891	0.0470796
LNCaP	2	0.676741	0.601682	0.406383	0.240935	0.140754	0.0918042	0.0468242	0.0496374	0.0397287	0.0405414	0.042917
LNCaP	2	0.695056	0.584714	0.401783	0.220307	0.161428	0.132842	0.0638123	0.0539464	0.0402542	0.039021	0.0400013
LNCaP	2	0.465085	0.545874	0.348963	0.207425	0.217595	0.103666	0.0681641	0.0522851	0.0410544	0.0516612	0.0437373
LNCaP	2	0.611866	0.500433	0.315962	0.213976	0.221502	0.130536	0.0825146	0.0517247	0.0442885	0.048798	0.0447663
LNCaP	2	0.588513	0.513574	0.44453	0.246128	0.17673	0.121663	0.090104	0.0571925	0.0474028	0.0531994	0.0432808
LNCaP	2	0.559809	0.424702	0.342103	0.230928	0.156678	0.0878497	0.0592741	0.0493473	0.0420887	0.041687	0.0406828
LNCaP	2	0.610492	0.446667	0.279007	0.214638	0.163234	0.0777021	0.0449929	0.0479149	0.0355745	0.0346667	0.0381844
LNCaP	2	0.654815	0.39149	0.306303	0.205322	0.0842443	0.0682441	0.0513893	0.0408109	0.037216	0.0369214	0.0378643
LNCaP	3	0.648408	0.619505	0.452438	0.312079	0.245294	0.193834	0.152275	0.107722	0.0881873	0.0568253	0.0618645
LNCaP	3	0.609546	0.566243	0.442553	0.337918	0.264455	0.211764	0.158444	0.126698	0.0767291	0.0524039	0.0501117
LNCaP	3	0.475041	0.539737	0.438612	0.224914	0.198137	0.17417	0.136411	0.096362	0.081373	0.0450973	0.0496513
LNCaP	3	0.569618	0.393673	0.609556	0.262778	0.197084	0.196667	0.1091	0.0888166	0.0655383	0.0767088	0.0461138
LNCaP	3	0.555159	0.561596	0.377016	0.22052	0.198648	0.16062	0.125881	0.0901237	0.0609438	0.06987	0.0736545
LNCaP	3	0.535998	0.48692	0.448841	0.295725	0.233007	0.148183	0.150343	0.0911709	0.0830645	0.0596784	0.0522653
LNCaP	3	0.522032	0.538339	0.404395	0.267293	0.214887	0.185458	0.127113	0.0825909	0.0740051	0.0622874	0.0433879
LNCaP	3	0.765514	0.73469	0.436001	0.313302	0.217066	0.174233	0.155521	0.0858617	0.0698271	0.0555215	0.053681
ME180	1	0.937301	0.770129	0.616953	0.400473	0.277578	0.197816	0.153068	0.122734	0.0904642	0.0728231	0.0637874
ME180	1	0.840843	0.93533	0.572645	0.34554	0.243381	0.19222	0.139106	0.110297	0.0922309	0.0788303	0.0725911
ME180	1	0.814543	0.865746	0.525721	0.318422	0.23275	0.168089	0.134057	0.102737	0.0825154	0.0742293	0.0681628
ME180	1	0.646979	0.853088	0.497206	0.320212	0.228119	0.167712	0.125091	0.101764	0.0825679	0.0692035	0.06274
ME180	1	0.860426	0.82703	0.524481	0.339037	0.239978	0.168877	0.13308	0.104778	0.0852522	0.0718406	0.0626202
ME180	1	0.748908	0.881754	0.620569	0.354946	0.245784	0.187053	0.139702	0.101018	0.0887497	0.0731402	0.0688593
ME180	1	1.76493	0.731096	0.566291	0.344894	0.234062	0.178111	0.137017	0.102602	0.0855555	0.0708064	0.0619356
ME180	1	0.967756	0.761072	0.524768	0.37146	0.268234	0.196227	0.144396	0.106725	0.0852925	0.0703116	0.0644615
ME180	2	0.699754	0.656288	0.536939	0.364558	0.300814	0.223628	0.185666	0.144342	0.122499	0.0979785	0.0880546
ME180	2	0.605546	0.666982	0.594733	0.294671	0.332214	0.248144	0.142891	0.138304	0.107854	0.0960329	0.0776396
ME180	2	0.58884	0.786159	0.606228	0.459885	0.302191	0.241384	0.166828	0.131719	0.12	0.0957785	0.0934717
ME180	2	0.673043	0.591284	0.714716	0.371368	0.269355	0.209269	0.12694	0.131644	0.0990426	0.0867448	0.0767993
ME180	2	0.929552	0.575105	0.624904	0.46093	0.351629	0.2528	0.193468	0.12157	0.12345	0.0959648	0.0925451
ME180	2	0.87141	0.697815	0.713682	0.437495	0.31621	0.275391	0.180399	0.112493	0.102319	0.0928159	0.0908482
ME180	2	0.994556	0.667676	0.614447	0.358421	0.327543	0.204032	0.180764	0.124069	0.0920754	0.0928324	0.0872146
ME180	2	0.941221	0.69151	0.623435	0.389173	0.343646	0.278928	0.220922	0.144972	0.138603	0.124188	0.098154
ME180	3	0.870475	0.638871	0.710757	0.519075	0.411797	0.305792	0.182941	0.131424	0.102737	0.0849141	0.0602589
ME180	3	0.739438	0.661298	0.731635	0.441961	0.377742	0.271278	0.179423	0.148333	0.0794107	0.117618	0.0681317
ME180	3	0.866584	0.701157	0.736411	0.502213	0.389269	0.259745	0.191023	0.1336	0.0936093	0.0711679	0.070469
ME180	3	0.669441	0.646923	0.713803	0.429027	0.33259	0.270439	0.186455	0.145559	0.0884806	0.106469	0.0982819
ME180	3	0.784479	0.674297	0.584663	0.460886	0.351368	0.210713	0.175607	0.17368	0.12158	0.0636994	0.0556455
ME180	3	0.740601	0.731461	0.649948	0.442725	0.455924	0.234301	0.184225	0.149348	0.0980322	0.0829934	0.0681146
ME180	3	1.05332	0.59121	0.536707	0.37994	0.327594	0.234265	0.155574	0.164933	0.0825437	0.111278	0.0598182
ME180	3	0.91222	0.608169	0.400643	0.378789	0.37055	0.264804	0.175141	0.165051	0.106803	0.0825696	0.0595259
Pop92	1	0.924579	0.517259	0.720942	0.460577	0.510087	0.398344	0.357255	0.292847	0.316491	0.309226	0.315473
Pop92	1	0.910632	0.613776	0.716929	0.453782	0.454395	0.365121	0.364036	0.311869	0.33571	0.307336	0.312718
Pop92	1	1.10341	0.70911	0.744883	0.537332	0.580929	0.432451	0.446057	0.333522	0.399172	0.357957	0.365043
Pop92	1	1.05777	0.578296	0.624714	0.433491	0.505772	0.402465	0.400906	0.305392	0.34538	0.298816	0.307584
Pop92	1	0.757233	0.444766	0.50925	0.428546	0.40505	0.34552	0.357487	0.273496	0.285288	0.288795	0.26543
Pop92	1	0.61969	0.452658	0.433591	0.413332	0.394149	0.31688	0.32922	0.252912	0.263445	0.234191	0.23988
Pop92	1	0.997758	0.639285	0.622258	0.64174	0.565306	0.448359	0.499173	0.357619	0.378062	0.334561	0.311823
Pop92	1	0.509462	0.698138	0.599676	NA	NA	NA	NA	NA	NA	NA	NA
Pop92	2	1.00321	0.667316	0.724243	0.667774	0.493099	0.451234	0.473741	0.385717	0.352901	0.386118	0.33131
Pop92	2	0.906405	0.638805	0.70479	0.51211	0.433154	0.380786	0.397955	0.330463	0.320883	0.363671	0.315393
Pop92	2	0.76542	0.656591	0.559953	0.527444	0.488254	0.396738	0.420285	0.341238	0.342017	0.370407	0.318136
Pop92	2	0.984844	0.642496	0.670312	0.602675	0.474235	0.434294	0.442734	0.345082	0.363388	0.364636	0.328796
Pop92	2	0.711248	0.567139	0.565322	0.547529	0.442159	0.407694	0.412503	0.33914	0.317125	0.349666	0.302324
Pop92	2	0.86949	0.665143	0.589783	0.524274	0.425249	0.404987	0.408694	0.352478	0.330388	0.332165	0.285903
Pop92	2	0.770931	0.767901	0.69921	0.630162	0.54923	0.490819	0.496346	0.402935	0.363539	0.380652	0.323192
Pop92	2	0.57182	0.642045	0.629576	NA	NA	NA	NA	NA	NA	NA	NA
Pop92	3	0.724441	0.583665	0.64292	0.706359	0.452601	0.536033	0.47931	0.361213	0.303611	0.387663	0.282069
Pop92	3	0.795235	0.632192	0.620973	0.595384	0.402425	0.420215	0.377103	0.32288	0.337304	0.432662	0.306373
Pop92	3	0.763206	0.727673	0.741061	0.676856	0.475874	0.51587	0.496291	0.375635	0.340938	0.394935	0.300329
Pop92	3	0.827132	0.749634	0.570864	0.615922	0.469916	0.469483	0.473978	0.351097	0.323585	0.378229	0.307501
Pop92	3	0.779798	0.691253	0.74932	0.636698	0.528835	0.48867	0.47666	0.380184	0.354917	0.390494	0.326139
Pop92	3	0.771743	0.708148	0.653727	0.651394	0.444076	0.427905	0.417591	0.34306	0.31445	0.354877	0.284804
Pop92	3	0.789127	0.807484	0.73482	0.68575	0.512885	0.487468	0.492057	0.360438	0.359438	0.380266	0.341021
Pop92	3	0.808653	0.776701	0.704615	NA	NA	NA	NA	NA	NA	NA	NA
RCC4	1	1.08742	1.04923	0.77228	0.671849	0.794736	0.252889	0.522599	0.131071	0.158709	0.234341	0.0592638
RCC4	1	0.96753	1.20439	0.739817	0.7938	0.433812	0.21178	0.212303	0.0663621	0.049449	0.0615497	0.0505998
RCC4	1	1.08066	0.687026	0.566246	0.559595	0.376941	0.230351	0.189252	0.0681011	0.0715724	0.0475913	0.0398272
RCC4	1	0.962948	1.02482	0.55925	0.584073	0.435743	0.316184	0.282963	0.154343	0.133679	0.0468647	0.040639
RCC4	1	0.973997	0.954284	0.540559	0.552564	0.366473	0.291371	0.257122	0.1822	0.139939	0.0429263	0.040085
RCC4	1	1.18479	0.952511	0.538818	0.51404	0.28481	0.295322	0.216727	0.186807	0.157794	0.039272	0.0390452
RCC4	1	1.00131	0.991011	0.615668	0.545861	0.420975	0.314271	0.324149	0.276866	0.221965	0.0535043	0.0379634
RCC4	1	0.953843	0.888211	0.452238	0.499686	0.459892	0.337968	0.336473	0.34305	0.329058	0.0440996	0.043412
RCC4	2	1.05012	0.916834	1.13861	0.612093	0.542587	0.448975	0.29992	0.304339	0.383688	0.324628	0.300321
RCC4	2	0.953731	1.32906	0.724979	0.468919	0.431565	0.375535	0.268891	0.256202	0.303108	0.265897	0.242372
RCC4	2	1.03387	0.633819	0.544681	0.343785	0.367413	0.32262	0.195185	0.209295	0.244793	0.197312	0.18813
RCC4	2	0.873698	1.4972	0.995221	0.652192	0.659879	0.662373	0.362352	0.408685	0.431124	0.368793	0.334303
RCC4	2	0.932399	0.819114	0.658294	0.490636	0.467895	0.468639	0.248365	0.270957	0.279875	0.260256	0.245987
RCC4	2	1.04849	0.666973	0.602025	0.4269	0.33605	0.303839	0.216277	0.217723	0.244412	0.23087	0.221799
RCC4	2	1.07016	0.842384	0.565563	0.33823	0.257074	0.277784	0.190367	0.184828	0.242143	0.206382	0.204335
RCC4	2	0.952971	0.964642	0.514581	0.395261	0.28226	0.305711	0.180559	0.170717	0.200608	0.215431	0.214945
T98G	1	1.13459	1.06441	0.939971	0.550492	0.24277	0.255768	0.238733	0.152477	0.170897	0.1524	0.137633
T98G	1	0.972049	0.8807	0.892626	0.625817	0.290034	0.262046	0.157294	0.164753	0.159177	0.131337	0.121626
T98G	1	0.962938	0.836847	0.896397	0.628976	0.263501	0.253884	0.157198	0.17277	0.16282	0.140257	0.118953
T98G	1	1.0193	0.930218	0.838023	0.70468	0.363357	0.271162	0.206766	0.16046	0.130196	0.164252	0.119311
T98G	1	1.05631	0.891025	0.793377	0.567023	0.278732	0.253481	0.205541	0.15219	0.159765	0.150819	0.11738
T98G	1	1.07553	0.894923	0.870986	0.487511	0.259627	0.252453	0.173357	0.155479	0.146781	0.129274	0.101769
T98G	1	1.03006	0.937758	0.933307	0.481448	0.289613	0.244555	0.204677	0.169616	0.154256	0.132146	0.115692
T98G	2	1.06818	0.936709	0.683592	0.296893	0.194908	0.155303	0.142501	0.115698	0.133055	0.124089	0.119726
T98G	2	0.954221	0.794097	0.59753	0.210876	0.148261	0.122906	0.128776	0.107741	0.111614	0.0980392	0.109086
T98G	2	0.864799	0.751446	0.530052	0.23883	0.151694	0.150923	0.121621	0.106028	0.118237	0.111468	0.0929186
T98G	2	0.991957	0.770832	0.595992	0.313508	0.195248	0.141058	0.137979	0.112516	0.113481	0.114032	0.112883
T98G	2	0.884051	0.714286	0.529893	0.234627	0.188102	0.142601	0.138849	0.102814	0.115053	0.103625	0.101279
T98G	2	0.924596	0.767494	0.600278	0.324362	0.170733	0.138045	0.13327	0.119378	0.118988	0.110392	0.110523
T98G	2	0.928884	0.821392	0.656619	0.283182	0.156376	0.146033	0.13768	0.112309	0.124022	0.11368	0.0953812
T98G	3	1.01236	0.850166	0.611434	0.349657	0.195302	0.161977	0.135475	0.127543	0.120319	0.111722	0.108309
T98G	3	0.909898	0.784943	0.574109	0.319498	0.151763	0.116311	0.110137	0.110815	0.0955188	0.103685	0.0975503
T98G	3	0.871961	0.80505	0.606272	0.315699	0.16123	0.161434	0.127835	0.114763	0.104296	0.108206	0.0968845
T98G	3	0.884384	0.84687	0.647039	0.305205	0.176818	0.159199	0.130622	0.122698	0.118061	0.0997682	0.102213
T98G	3	0.953458	0.792185	0.584117	0.312967	0.211655	0.173594	0.141947	0.123254	0.113887	0.116165	0.109794
T98G	3	0.8838	0.77176	0.661025	0.327555	0.197324	0.162126	0.129415	0.132107	0.11979	0.0977241	0.0890774
T98G	3	0.971805	0.766938	0.712805	0.294483	0.156589	0.164787	0.149258	0.123363	0.126095	0.106966	0.0976837
U937	1	0.814326	0.709784	0.661731	0.470749	0.315472	0.162988	0.11907	0.095882	0.0817455	0.0753758	0.0717439
U937	1	0.930145	0.745328	0.650727	0.544878	0.337333	0.167628	0.130826	0.0981195	0.0848523	0.0799492	0.0725081
U937	1	0.956369	0.794777	0.76879	0.563949	0.366433	0.219682	0.141083	0.11172	0.0943949	0.0873885	0.0827389
U937	1	0.849943	0.731762	0.685211	0.47068	0.320503	0.197149	0.144223	0.0999579	0.0875083	0.0798099	0.0749384
U937	1	0.85032	0.71397	0.684978	0.549047	0.343834	0.178194	0.133242	0.101082	0.0885289	0.0796222	0.075677
U937	1	1.00236	0.796145	0.776168	0.638244	0.376117	0.209918	0.147179	0.107289	0.0962471	0.0860991	0.0795251
U937	1	0.836063	0.714805	0.66654	0.581508	0.344469	0.1859	0.130857	0.0930586	0.0776573	0.0742408	0.0688178
U937	2	0.579603	0.540445	0.489183	0.351926	0.25857	0.151664	0.093853	0.0750644	0.0660313	0.0622375	0.0557789
U937	2	0.518011	0.558427	0.516148	0.343445	0.245891	0.167208	0.100516	0.0774412	0.0671699	0.0657367	0.0617237
U937	2	0.583818	0.502177	0.429979	0.354985	0.246619	0.152418	0.0916342	0.0716479	0.0653679	0.0620674	0.0577584
U937	2	0.61482	0.563347	0.487284	0.358345	0.253717	0.156428	0.101777	0.0753623	0.0715288	0.0618981	0.056662
U937	2	0.634117	0.553919	0.512307	0.382578	0.269242	0.148946	0.0961364	0.0803995	0.0730858	0.0691516	0.0661757
U937	2	0.654209	0.540936	0.514448	0.373965	0.246099	0.183828	0.103256	0.0770564	0.0728665	0.0651127	0.0614525
U937	2	0.606975	0.525798	0.4775	0.398737	0.280918	0.165188	0.103562	0.0737937	0.068871	0.0632518	0.058422
U937	3	0.872357	0.683723	0.550142	0.399523	0.276541	0.151562	0.0966202	0.0786392	0.0763638	0.0711471	0.0686498
U937	3	0.734893	0.654939	0.495583	0.382955	0.266362	0.139279	0.106354	0.0759386	0.0678077	0.0629894	0.0612829
U937	3	0.838318	0.608568	0.56083	0.391698	0.276264	0.151676	0.0948377	0.0807344	0.0734965	0.0697179	0.0645024
U937	3	1.01083	0.688815	0.616803	0.445867	0.332282	0.177184	0.117731	0.0914996	0.0877877	0.0772705	0.074239
U937	3	0.854785	0.650178	0.556552	0.376891	0.301152	0.147444	0.0939441	0.0797728	0.0734037	0.0666631	0.0656016
U937	3	0.773022	0.669505	0.614043	0.423864	0.319006	0.150697	0.103458	0.0861958	0.0790809	0.0724325	0.0694582
U937	3	0.918233	0.826562	0.717855	0.499811	0.333628	0.176215	0.108707	0.0921136	0.0892744	0.0771609	0.0767192

## Sheet: OCR
celline	exper	concentr	time	ocr
16A	1	0	40	1.11628
16A	1	0	71	1.01163
16A	1	0	101	1.05814
16A	1	0	132	1.09302
16A	1	0	162	1.11628
16A	1	0	193	1.12791
16A	1	0	224	1.16279
16A	1	0	254	1.19767
16A	1	0	285	1.24419
16A	1	0	316	1.2907
16A	1	0	346	1.34884
16A	1	0	377	1.40698
16A	1	0	408	1.45349
16A	1	0	438	1.51163
16A	1	0	469	1.5814
16A	1	0	499	1.66279
16A	1	0.02	40	1.16389
16A	1	0.02	71	0.954902
16A	1	0.02	101	0.9897
16A	1	0.02	132	1.00411
16A	1	0.02	162	1.02094
16A	1	0.02	193	1.03849
16A	1	0.02	224	1.05046
16A	1	0.02	254	1.07713
16A	1	0.02	285	1.11067
16A	1	0.02	316	1.14635
16A	1	0.02	346	1.20301
16A	1	0.02	377	1.24661
16A	1	0.02	408	1.28846
16A	1	0.02	438	1.33188
16A	1	0.02	469	1.37459
16A	1	0.02	499	1.43479
16A	1	0.2	40	1.21252
16A	1	0.2	71	0.965075
16A	1	0.2	101	0.979792
16A	1	0.2	132	1.00231
16A	1	0.2	162	1.01527
16A	1	0.2	193	1.03398
16A	1	0.2	224	1.04519
16A	1	0.2	254	1.05293
16A	1	0.2	285	1.08319
16A	1	0.2	316	1.11789
16A	1	0.2	346	1.16335
16A	1	0.2	377	1.20499
16A	1	0.2	408	1.23443
16A	1	0.2	438	1.27726
16A	1	0.2	469	1.32033
16A	1	0.2	499	1.36555
16A	1	0.5	40	1.19227
16A	1	0.5	71	0.983446
16A	1	0.5	101	0.987382
16A	1	0.5	132	0.987934
16A	1	0.5	162	0.993688
16A	1	0.5	193	1.00391
16A	1	0.5	224	1.01052
16A	1	0.5	254	1.02671
16A	1	0.5	285	1.04308
16A	1	0.5	316	1.07213
16A	1	0.5	346	1.10121
16A	1	0.5	377	1.13283
16A	1	0.5	408	1.16284
16A	1	0.5	438	1.19315
16A	1	0.5	469	1.24948
16A	1	0.5	499	1.28333
16A	1	2	40	1.1819
16A	1	2	71	0.964305
16A	1	2	101	0.951649
16A	1	2	132	0.929056
16A	1	2	162	0.906144
16A	1	2	193	0.888542
16A	1	2	224	0.871956
16A	1	2	254	0.864952
16A	1	2	285	0.852051
16A	1	2	316	0.848952
16A	1	2	346	0.857163
16A	1	2	377	0.871249
16A	1	2	408	0.87063
16A	1	2	438	0.896201
16A	1	2	469	0.929316
16A	1	2	499	0.951938
16A	1	10	40	1.18734
16A	1	10	71	0.805085
16A	1	10	101	0.671885
16A	1	10	132	0.60249
16A	1	10	162	0.551351
16A	1	10	193	0.519536
16A	1	10	224	0.489901
16A	1	10	254	0.45521
16A	1	10	285	0.451381
16A	1	10	316	0.44604
16A	1	10	346	0.467423
16A	1	10	377	0.488105
16A	1	10	408	0.511986
16A	1	10	438	0.544733
16A	1	10	469	0.565861
16A	1	10	499	0.61198
16A	2	0	41.3667	1.26266
16A	2	0	72.2333	0.914188
16A	2	0	103.1	0.974501
16A	2	0	133.967	1.08787
16A	2	0	164.833	1.08949
16A	2	0	195.717	1.08764
16A	2	0	226.6	1.08318
16A	2	0	257.5	1.12048
16A	2	0	288.4	1.16184
16A	2	0	319.267	1.21567
16A	2	0	350.183	1.25988
16A	2	0	381.05	1.36348
16A	2	0	411.95	1.46088
16A	2	0	442.85	1.61747
16A	2	0	473.767	1.78516
16A	2	0	504.683	1.9382
16A	2	0.02	41.3667	1.20664
16A	2	0.02	72.2333	0.902804
16A	2	0.02	103.1	0.928717
16A	2	0.02	133.967	0.967854
16A	2	0.02	164.833	0.979223
16A	2	0.02	195.717	0.991685
16A	2	0.02	226.6	0.992774
16A	2	0.02	257.5	1.02993
16A	2	0.02	288.4	1.05932
16A	2	0.02	319.267	1.10757
16A	2	0.02	350.183	1.16208
16A	2	0.02	381.05	1.24487
16A	2	0.02	411.95	1.33784
16A	2	0.02	442.85	1.4454
16A	2	0.02	473.767	1.53714
16A	2	0.02	504.683	1.64104
16A	2	0.2	41.3667	1.2221
16A	2	0.2	72.2333	0.906135
16A	2	0.2	103.1	0.927792
16A	2	0.2	133.967	0.964357
16A	2	0.2	164.833	0.974608
16A	2	0.2	195.717	0.985029
16A	2	0.2	226.6	0.988798
16A	2	0.2	257.5	1.01606
16A	2	0.2	288.4	1.04026
16A	2	0.2	319.267	1.08399
16A	2	0.2	350.183	1.13324
16A	2	0.2	381.05	1.21417
16A	2	0.2	411.95	1.293
16A	2	0.2	442.85	1.40244
16A	2	0.2	473.767	1.47984
16A	2	0.2	504.683	1.57038
16A	2	0.5	41.3667	1.23644
16A	2	0.5	72.2333	0.909965
16A	2	0.5	103.1	0.93885
16A	2	0.5	133.967	0.952159
16A	2	0.5	164.833	0.984823
16A	2	0.5	195.717	0.979532
16A	2	0.5	226.6	0.969674
16A	2	0.5	257.5	0.987166
16A	2	0.5	288.4	1.00259
16A	2	0.5	319.267	1.03992
16A	2	0.5	350.183	1.06906
16A	2	0.5	381.05	1.13423
16A	2	0.5	411.95	1.20709
16A	2	0.5	442.85	1.30693
16A	2	0.5	473.767	1.39966
16A	2	0.5	504.683	1.50646
16A	2	2	41.3667	1.20545
16A	2	2	72.2333	0.836684
16A	2	2	103.1	0.826913
16A	2	2	133.967	0.864868
16A	2	2	164.833	0.874613
16A	2	2	195.717	0.829935
16A	2	2	226.6	0.794158
16A	2	2	257.5	0.795057
16A	2	2	288.4	0.784088
16A	2	2	319.267	0.794658
16A	2	2	350.183	0.795463
16A	2	2	381.05	0.836053
16A	2	2	411.95	0.885196
16A	2	2	442.85	0.978706
16A	2	2	473.767	1.06298
16A	2	2	504.683	1.16216
16A	2	10	41.3667	1.20469
16A	2	10	72.2333	0.716268
16A	2	10	103.1	0.616476
16A	2	10	133.967	0.591531
16A	2	10	164.833	0.558811
16A	2	10	195.717	0.487037
16A	2	10	226.6	0.432971
16A	2	10	257.5	0.408858
16A	2	10	288.4	0.393363
16A	2	10	319.267	0.407916
16A	2	10	350.183	0.407822
16A	2	10	381.05	0.452857
16A	2	10	411.95	0.511435
16A	2	10	442.85	0.605918
16A	2	10	473.767	0.723252
16A	2	10	504.683	0.850034
16A	3	0	41.35	1.01441
16A	3	0	72.25	0.966534
16A	3	0	103.15	1.00937
16A	3	0	134.033	1.05636
16A	3	0	164.917	1.07893
16A	3	0	195.817	1.09717
16A	3	0	226.683	1.12146
16A	3	0	257.583	1.13921
16A	3	0	288.467	1.16939
16A	3	0	319.35	1.20575
16A	3	0	350.233	1.24529
16A	3	0	380.867	1.30448
16A	3	0	411.767	1.3787
16A	3	0	442.667	1.47387
16A	3	0	473.583	1.58558
16A	3	0	504.467	1.70511
16A	3	0.02	41.35	1.04128
16A	3	0.02	72.25	0.948895
16A	3	0.02	103.15	0.984557
16A	3	0.02	134.033	1.02466
16A	3	0.02	164.917	1.05184
16A	3	0.02	195.817	1.05884
16A	3	0.02	226.683	1.06921
16A	3	0.02	257.583	1.0779
16A	3	0.02	288.467	1.10156
16A	3	0.02	319.35	1.12409
16A	3	0.02	350.233	1.16027
16A	3	0.02	380.867	1.19175
16A	3	0.02	411.767	1.25102
16A	3	0.02	442.667	1.307
16A	3	0.02	473.583	1.35917
16A	3	0.02	504.467	1.43855
16A	3	0.2	41.35	1.05203
16A	3	0.2	72.25	0.93404
16A	3	0.2	103.15	0.971969
16A	3	0.2	134.033	1.01453
16A	3	0.2	164.917	1.02048
16A	3	0.2	195.817	1.02003
16A	3	0.2	226.683	1.02993
16A	3	0.2	257.583	1.02422
16A	3	0.2	288.467	1.03489
16A	3	0.2	319.35	1.04854
16A	3	0.2	350.233	1.06955
16A	3	0.2	380.867	1.09372
16A	3	0.2	411.767	1.12947
16A	3	0.2	442.667	1.16652
16A	3	0.2	473.583	1.2154
16A	3	0.2	504.467	1.26631
16A	3	0.5	41.35	1.06054
16A	3	0.5	72.25	0.934682
16A	3	0.5	103.15	0.974666
16A	3	0.5	134.033	1.01489
16A	3	0.5	164.917	1.02827
16A	3	0.5	195.817	1.02417
16A	3	0.5	226.683	1.03378
16A	3	0.5	257.583	1.02443
16A	3	0.5	288.467	1.03307
16A	3	0.5	319.35	1.04361
16A	3	0.5	350.233	1.06113
16A	3	0.5	380.867	1.08526
16A	3	0.5	411.767	1.12516
16A	3	0.5	442.667	1.15871
16A	3	0.5	473.583	1.22583
16A	3	0.5	504.467	1.27304
16A	3	2	41.35	1.04006
16A	3	2	72.25	0.91317
16A	3	2	103.15	0.942206
16A	3	2	134.033	0.941486
16A	3	2	164.917	0.918584
16A	3	2	195.817	0.892561
16A	3	2	226.683	0.872732
16A	3	2	257.583	0.846935
16A	3	2	288.467	0.840555
16A	3	2	319.35	0.833663
16A	3	2	350.233	0.838348
16A	3	2	380.867	0.853637
16A	3	2	411.767	0.885224
16A	3	2	442.667	0.922864
16A	3	2	473.583	0.975195
16A	3	2	504.467	1.02582
16A	3	10	41.35	0.999664
16A	3	10	72.25	0.764138
16A	3	10	103.15	0.700827
16A	3	10	134.033	0.685563
16A	3	10	164.917	0.627227
16A	3	10	195.817	0.59313
16A	3	10	226.683	0.574749
16A	3	10	257.583	0.562809
16A	3	10	288.467	0.561148
16A	3	10	319.35	0.563634
16A	3	10	350.233	0.584417
16A	3	10	380.867	0.608572
16A	3	10	411.767	0.655672
16A	3	10	442.667	0.7085
16A	3	10	473.583	0.771371
16A	3	10	504.467	0.828965
16A	4	0	41.3667	1.09403
16A	4	0	72.25	1.01447
16A	4	0	103.1	1.05415
16A	4	0	133.967	1.08107
16A	4	0	164.833	1.10354
16A	4	0	195.483	1.12726
16A	4	0	226.35	1.15955
16A	4	0	257.267	1.1942
16A	4	0	288.133	1.23002
16A	4	0	319.017	1.27985
16A	4	0	349.917	1.3191
16A	4	0	380.8	1.38266
16A	4	0	411.7	1.43591
16A	4	0	442.6	1.48669
16A	4	0	473.5	1.57773
16A	4	0	504.383	1.631
16A	4	0.02	41.3667	1.08939
16A	4	0.02	72.25	0.954347
16A	4	0.02	103.1	1.03144
16A	4	0.02	133.967	1.0555
16A	4	0.02	164.833	1.08055
16A	4	0.02	195.483	1.09652
16A	4	0.02	226.35	1.1206
16A	4	0.02	257.267	1.13742
16A	4	0.02	288.133	1.1655
16A	4	0.02	319.017	1.19619
16A	4	0.02	349.917	1.22566
16A	4	0.02	380.8	1.26698
16A	4	0.02	411.7	1.30755
16A	4	0.02	442.6	1.34084
16A	4	0.02	473.5	1.38981
16A	4	0.02	504.383	1.43173
16A	4	0.2	41.3667	1.10256
16A	4	0.2	72.25	0.958377
16A	4	0.2	103.1	0.999222
16A	4	0.2	133.967	1.03659
16A	4	0.2	164.833	1.05615
16A	4	0.2	195.483	1.08047
16A	4	0.2	226.35	1.09066
16A	4	0.2	257.267	1.10592
16A	4	0.2	288.133	1.12875
16A	4	0.2	319.017	1.15369
16A	4	0.2	349.917	1.17567
16A	4	0.2	380.8	1.20396
16A	4	0.2	411.7	1.24349
16A	4	0.2	442.6	1.26796
16A	4	0.2	473.5	1.31287
16A	4	0.2	504.383	1.34605
16A	4	0.5	41.3667	1.0946
16A	4	0.5	72.25	0.952804
16A	4	0.5	103.1	1.01219
16A	4	0.5	133.967	1.04565
16A	4	0.5	164.833	1.05278
16A	4	0.5	195.483	1.0656
16A	4	0.5	226.35	1.08375
16A	4	0.5	257.267	1.09621
16A	4	0.5	288.133	1.11512
16A	4	0.5	319.017	1.13599
16A	4	0.5	349.917	1.16441
16A	4	0.5	380.8	1.20017
16A	4	0.5	411.7	1.23532
16A	4	0.5	442.6	1.26515
16A	4	0.5	473.5	1.31684
16A	4	0.5	504.383	1.35419
16A	4	2	41.3667	1.11262
16A	4	2	72.25	0.951737
16A	4	2	103.1	0.997235
16A	4	2	133.967	1.00677
16A	4	2	164.833	0.990944
16A	4	2	195.483	0.983474
16A	4	2	226.35	0.966529
16A	4	2	257.267	0.95347
16A	4	2	288.133	0.952857
16A	4	2	319.017	0.957761
16A	4	2	349.917	0.955682
16A	4	2	380.8	0.974325
16A	4	2	411.7	0.993533
16A	4	2	442.6	1.01094
16A	4	2	473.5	1.0399
16A	4	2	504.383	1.06733
16A	4	10	41.3667	1.07586
16A	4	10	72.25	0.789941
16A	4	10	103.1	0.709141
16A	4	10	133.967	0.698172
16A	4	10	164.833	0.647936
16A	4	10	195.483	0.616999
16A	4	10	226.35	0.599772
16A	4	10	257.267	0.593179
16A	4	10	288.133	0.606381
16A	4	10	319.017	0.621295
16A	4	10	349.917	0.639524
16A	4	10	380.8	0.669072
16A	4	10	411.7	0.708764
16A	4	10	442.6	0.739326
16A	4	10	473.5	0.783735
16A	4	10	504.383	0.817883
16B	1	0	70.5167	0.889667
16B	1	0	101.133	0.966396
16B	1	0	131.767	1.10573
16B	1	0	162.4	1.16364
16B	1	0	193.033	1.25302
16B	1	0	223.683	1.3405
16B	1	0	254.3	1.43249
16B	1	0	284.933	1.50091
16B	1	0	315.55	1.57911
16B	1	0	346.167	1.61602
16B	1	0	376.8	1.66896
16B	1	0	407.467	1.70708
16B	1	0	438.133	1.75183
16B	1	0	468.783	1.80435
16B	1	0	499.433	1.84753
16B	1	0.02	70.5167	0.939448
16B	1	0.02	101.133	1.07387
16B	1	0.02	131.767	1.19478
16B	1	0.02	162.4	1.30702
16B	1	0.02	193.033	1.40015
16B	1	0.02	223.683	1.43866
16B	1	0.02	254.3	1.52614
16B	1	0.02	284.933	1.55763
16B	1	0.02	315.55	1.61225
16B	1	0.02	346.167	1.63618
16B	1	0.02	376.8	1.6768
16B	1	0.02	407.467	1.70128
16B	1	0.02	438.133	1.73293
16B	1	0.02	468.783	1.7854
16B	1	0.02	499.433	1.81083
16B	1	0.2	70.5167	0.862608
16B	1	0.2	101.133	0.968568
16B	1	0.2	131.767	1.10075
16B	1	0.2	162.4	1.18962
16B	1	0.2	193.033	1.3098
16B	1	0.2	223.683	1.34872
16B	1	0.2	254.3	1.40456
16B	1	0.2	284.933	1.44197
16B	1	0.2	315.55	1.48271
16B	1	0.2	346.167	1.52176
16B	1	0.2	376.8	1.54871
16B	1	0.2	407.467	1.56712
16B	1	0.2	438.133	1.58927
16B	1	0.2	468.783	1.63935
16B	1	0.2	499.433	1.6707
16B	1	0.5	70.5167	0.87723
16B	1	0.5	101.133	0.969619
16B	1	0.5	131.767	1.09533
16B	1	0.5	162.4	1.25375
16B	1	0.5	193.033	1.34638
16B	1	0.5	223.683	1.41451
16B	1	0.5	254.3	1.47179
16B	1	0.5	284.933	1.51632
16B	1	0.5	315.55	1.55185
16B	1	0.5	346.167	1.6051
16B	1	0.5	376.8	1.6269
16B	1	0.5	407.467	1.66578
16B	1	0.5	438.133	1.69978
16B	1	0.5	468.783	1.74666
16B	1	0.5	499.433	1.76253
16B	1	2	70.5167	0.859229
16B	1	2	101.133	0.949671
16B	1	2	131.767	1.0769
16B	1	2	162.4	1.14121
16B	1	2	193.033	1.22395
16B	1	2	223.683	1.28289
16B	1	2	254.3	1.32454
16B	1	2	284.933	1.38697
16B	1	2	315.55	1.38533
16B	1	2	346.167	1.41036
16B	1	2	376.8	1.46475
16B	1	2	407.467	1.46998
16B	1	2	438.133	1.49541
16B	1	2	468.783	1.53359
16B	1	2	499.433	1.54663
16B	1	10	70.5167	0.70284
16B	1	10	101.133	0.629177
16B	1	10	131.767	0.652625
16B	1	10	162.4	0.696091
16B	1	10	193.033	0.742363
16B	1	10	223.683	0.800138
16B	1	10	254.3	0.83976
16B	1	10	284.933	0.885852
16B	1	10	315.55	0.911775
16B	1	10	346.167	0.92758
16B	1	10	376.8	0.94807
16B	1	10	407.467	0.96407
16B	1	10	438.133	0.983561
16B	1	10	468.783	1.01834
16B	1	10	499.433	1.04049
16B	2	0	70.5	0.892885
16B	2	0	101.133	1.00146
16B	2	0	131.767	1.05274
16B	2	0	162.417	1.10487
16B	2	0	193.05	1.14567
16B	2	0	223.7	1.17957
16B	2	0	254.367	1.19882
16B	2	0	285.05	1.23235
16B	2	0	315.733	1.26902
16B	2	0	346.417	1.30995
16B	2	0	377.083	1.34593
16B	2	0	407.767	1.38023
16B	2	0	438.483	1.41794
16B	2	0	469.167	1.45041
16B	2	0	499.867	1.50505
16B	2	0.02	70.5	0.917586
16B	2	0.02	101.133	0.993026
16B	2	0.02	131.767	1.1201
16B	2	0.02	162.417	1.1814
16B	2	0.02	193.05	1.22788
16B	2	0.02	223.7	1.25054
16B	2	0.02	254.367	1.26885
16B	2	0.02	285.05	1.29914
16B	2	0.02	315.733	1.3297
16B	2	0.02	346.417	1.37315
16B	2	0.02	377.083	1.41158
16B	2	0.02	407.767	1.46518
16B	2	0.02	438.483	1.51509
16B	2	0.02	469.167	1.55592
16B	2	0.02	499.867	1.60196
16B	2	0.2	70.5	0.823055
16B	2	0.2	101.133	0.9241
16B	2	0.2	131.767	1.03337
16B	2	0.2	162.417	1.08531
16B	2	0.2	193.05	1.11857
16B	2	0.2	223.7	1.13729
16B	2	0.2	254.367	1.14291
16B	2	0.2	285.05	1.16274
16B	2	0.2	315.733	1.18423
16B	2	0.2	346.417	1.21745
16B	2	0.2	377.083	1.24575
16B	2	0.2	407.767	1.26853
16B	2	0.2	438.483	1.3012
16B	2	0.2	469.167	1.3266
16B	2	0.2	499.867	1.35112
16B	2	0.5	70.5	0.889584
16B	2	0.5	101.133	0.958647
16B	2	0.5	131.767	1.16351
16B	2	0.5	162.417	1.1841
16B	2	0.5	193.05	1.20367
16B	2	0.5	223.7	1.2171
16B	2	0.5	254.367	1.21229
16B	2	0.5	285.05	1.22532
16B	2	0.5	315.733	1.24456
16B	2	0.5	346.417	1.26129
16B	2	0.5	377.083	1.2828
16B	2	0.5	407.767	1.30336
16B	2	0.5	438.483	1.33699
16B	2	0.5	469.167	1.36017
16B	2	0.5	499.867	1.38396
16B	2	2	70.5	0.808109
16B	2	2	101.133	0.792264
16B	2	2	131.767	1.00596
16B	2	2	162.417	1.01023
16B	2	2	193.05	0.992972
16B	2	2	223.7	0.966869
16B	2	2	254.367	0.937847
16B	2	2	285.05	0.925551
16B	2	2	315.733	0.88702
16B	2	2	346.417	0.883862
16B	2	2	377.083	0.876935
16B	2	2	407.767	0.87239
16B	2	2	438.483	0.874176
16B	2	2	469.167	0.873354
16B	2	2	499.867	0.86256
16B	2	10	70.5	0.730358
16B	2	10	101.133	0.57082
16B	2	10	131.767	0.637938
16B	2	10	162.417	0.603348
16B	2	10	193.05	0.55054
16B	2	10	223.7	0.504022
16B	2	10	254.367	0.486081
16B	2	10	285.05	0.477168
16B	2	10	315.733	0.467457
16B	2	10	346.417	0.465217
16B	2	10	377.083	0.471291
16B	2	10	407.767	0.484879
16B	2	10	438.483	0.487508
16B	2	10	469.167	0.50952
16B	2	10	499.867	0.514484
16B	3	0	70.5	0.956994
16B	3	0	101.133	1.01961
16B	3	0	131.783	1.07678
16B	3	0	162.433	1.1151
16B	3	0	193.05	1.1593
16B	3	0	223.7	1.18871
16B	3	0	254.333	1.20492
16B	3	0	284.983	1.20924
16B	3	0	315.633	1.22786
16B	3	0	346.283	1.24425
16B	3	0	376.9	1.25756
16B	3	0	407.55	1.25427
16B	3	0	438.183	1.27262
16B	3	0	468.833	1.27305
16B	3	0	499.483	1.27354
16B	3	0.02	70.5	0.877257
16B	3	0.02	101.133	0.888077
16B	3	0.02	131.783	0.940521
16B	3	0.02	162.433	1.02802
16B	3	0.02	193.05	1.12101
16B	3	0.02	223.7	1.15422
16B	3	0.02	254.333	1.16659
16B	3	0.02	284.983	1.20828
16B	3	0.02	315.633	1.20256
16B	3	0.02	346.283	1.23252
16B	3	0.02	376.9	1.23743
16B	3	0.02	407.55	1.23646
16B	3	0.02	438.183	1.23283
16B	3	0.02	468.833	1.25384
16B	3	0.02	499.483	1.24964
16B	3	0.2	70.5	0.863273
16B	3	0.2	101.133	0.867861
16B	3	0.2	131.783	0.922671
16B	3	0.2	162.433	0.982333
16B	3	0.2	193.05	1.06061
16B	3	0.2	223.7	1.11221
16B	3	0.2	254.333	1.11111
16B	3	0.2	284.983	1.13301
16B	3	0.2	315.633	1.14298
16B	3	0.2	346.283	1.16725
16B	3	0.2	376.9	1.17162
16B	3	0.2	407.55	1.16949
16B	3	0.2	438.183	1.1712
16B	3	0.2	468.833	1.17587
16B	3	0.2	499.483	1.17882
16B	3	0.5	70.5	0.890026
16B	3	0.5	101.133	0.904016
16B	3	0.5	131.783	0.96228
16B	3	0.5	162.433	1.01808
16B	3	0.5	193.05	1.08762
16B	3	0.5	223.7	1.11716
16B	3	0.5	254.333	1.12311
16B	3	0.5	284.983	1.1319
16B	3	0.5	315.633	1.13368
16B	3	0.5	346.283	1.14457
16B	3	0.5	376.9	1.14234
16B	3	0.5	407.55	1.1279
16B	3	0.5	438.183	1.12556
16B	3	0.5	468.833	1.12181
16B	3	0.5	499.483	1.12715
16B	3	2	70.5	0.881829
16B	3	2	101.133	0.876942
16B	3	2	131.783	0.930166
16B	3	2	162.433	0.982265
16B	3	2	193.05	1.01907
16B	3	2	223.7	1.0049
16B	3	2	254.333	1.00689
16B	3	2	284.983	0.983274
16B	3	2	315.633	0.968251
16B	3	2	346.283	0.947087
16B	3	2	376.9	0.928739
16B	3	2	407.55	0.910521
16B	3	2	438.183	0.89121
16B	3	2	468.833	0.873898
16B	3	2	499.483	0.850759
16B	3	10	70.5	0.784642
16B	3	10	101.133	0.652217
16B	3	10	131.783	0.62177
16B	3	10	162.433	0.654577
16B	3	10	193.05	0.653981
16B	3	10	223.7	0.654056
16B	3	10	254.333	0.651151
16B	3	10	284.983	0.645225
16B	3	10	315.633	0.645173
16B	3	10	346.283	0.634709
16B	3	10	376.9	0.634933
16B	3	10	407.55	0.636246
16B	3	10	438.183	0.633749
16B	3	10	468.833	0.63096
16B	3	10	499.483	0.624493
19A	1	0	40.0667	0.857881
19A	1	0	70.75	0.932422
19A	1	0	101.433	0.95997
19A	1	0	132.117	0.969226
19A	1	0	162.783	0.987427
19A	1	0	193.467	0.996883
19A	1	0	224.15	1.00267
19A	1	0	254.833	1.02741
19A	1	0	285.517	1.0454
19A	1	0	316.2	1.05157
19A	1	0	346.883	1.05859
19A	1	0	377.567	1.08951
19A	1	0	408.25	1.07866
19A	1	0	438.95	1.09608
19A	1	0	469.633	1.10219
19A	1	0	500.3	1.10329
19A	1	0.02	40.0667	0.86126
19A	1	0.02	70.75	0.950917
19A	1	0.02	101.433	0.990286
19A	1	0.02	132.117	0.981844
19A	1	0.02	162.783	0.997029
19A	1	0.02	193.467	0.998182
19A	1	0.02	224.15	1.00805
19A	1	0.02	254.833	1.02634
19A	1	0.02	285.517	1.03332
19A	1	0.02	316.2	1.03352
19A	1	0.02	346.883	1.03714
19A	1	0.02	377.567	1.05485
19A	1	0.02	408.25	1.05318
19A	1	0.02	438.95	1.07488
19A	1	0.02	469.633	1.0757
19A	1	0.02	500.3	1.07482
19A	1	0.5	40.0667	0.797663
19A	1	0.5	70.75	0.889773
19A	1	0.5	101.433	0.90636
19A	1	0.5	132.117	0.901644
19A	1	0.5	162.783	0.890593
19A	1	0.5	193.467	0.873093
19A	1	0.5	224.15	0.865495
19A	1	0.5	254.833	0.872904
19A	1	0.5	285.517	0.872126
19A	1	0.5	316.2	0.867014
19A	1	0.5	346.883	0.864866
19A	1	0.5	377.567	0.869686
19A	1	0.5	408.25	0.863259
19A	1	0.5	438.95	0.872138
19A	1	0.5	469.633	0.873413
19A	1	0.5	500.3	0.863522
19A	1	2	40.0667	0.796565
19A	1	2	70.75	0.857216
19A	1	2	101.433	0.85071
19A	1	2	132.117	0.831242
19A	1	2	162.783	0.799173
19A	1	2	193.467	0.76364
19A	1	2	224.15	0.748157
19A	1	2	254.833	0.730492
19A	1	2	285.517	0.723877
19A	1	2	316.2	0.702174
19A	1	2	346.883	0.691834
19A	1	2	377.567	0.671448
19A	1	2	408.25	0.653079
19A	1	2	438.95	0.645606
19A	1	2	469.633	0.629598
19A	1	2	500.3	0.624676
19A	1	10	40.0667	0.825968
19A	1	10	70.75	0.852308
19A	1	10	101.433	0.815236
19A	1	10	132.117	0.755446
19A	1	10	162.783	0.716518
19A	1	10	193.467	0.655934
19A	1	10	224.15	0.634791
19A	1	10	254.833	0.617801
19A	1	10	285.517	0.601436
19A	1	10	316.2	0.583143
19A	1	10	346.883	0.56924
19A	1	10	377.567	0.568978
19A	1	10	408.25	0.552811
19A	1	10	438.95	0.549455
19A	1	10	469.633	0.544661
19A	1	10	500.3	0.541684
19A	2	0	40.0833	0.863093
19A	2	0	70.7667	0.888357
19A	2	0	101.45	0.890763
19A	2	0	132.133	0.879125
19A	2	0	162.8	0.88745
19A	2	0	193.483	0.888172
19A	2	0	224.167	0.897085
19A	2	0	254.85	0.928097
19A	2	0	285.533	0.969708
19A	2	0	316.217	1.01284
19A	2	0	346.9	1.06402
19A	2	0	377.567	1.13573
19A	2	0	408.267	1.18447
19A	2	0	438.967	1.24538
19A	2	0	469.65	1.29383
19A	2	0	500.35	1.33559
19A	2	0.02	40.0833	0.821243
19A	2	0.02	70.7667	0.873172
19A	2	0.02	101.45	0.862006
19A	2	0.02	132.133	0.827885
19A	2	0.02	162.8	0.827351
19A	2	0.02	193.483	0.828264
19A	2	0.02	224.167	0.831363
19A	2	0.02	254.85	0.839783
19A	2	0.02	285.533	0.851655
19A	2	0.02	316.217	0.863626
19A	2	0.02	346.9	0.875406
19A	2	0.02	377.567	0.916389
19A	2	0.02	408.267	0.946364
19A	2	0.02	438.967	0.972726
19A	2	0.02	469.65	1.00684
19A	2	0.02	500.35	1.03195
19A	2	0.5	40.0833	0.868732
19A	2	0.5	70.7667	0.918859
19A	2	0.5	101.45	0.90453
19A	2	0.5	132.133	0.890523
19A	2	0.5	162.8	0.875494
19A	2	0.5	193.483	0.862504
19A	2	0.5	224.167	0.855161
19A	2	0.5	254.85	0.847577
19A	2	0.5	285.533	0.84155
19A	2	0.5	316.217	0.837818
19A	2	0.5	346.9	0.841126
19A	2	0.5	377.567	0.866786
19A	2	0.5	408.267	0.87738
19A	2	0.5	438.967	0.887651
19A	2	0.5	469.65	0.901521
19A	2	0.5	500.35	0.920358
19A	2	2	40.0833	0.882105
19A	2	2	70.7667	0.944175
19A	2	2	101.45	0.903661
19A	2	2	132.133	0.859064
19A	2	2	162.8	0.831771
19A	2	2	193.483	0.805573
19A	2	2	224.167	0.786442
19A	2	2	254.85	0.780715
19A	2	2	285.533	0.772932
19A	2	2	316.217	0.769595
19A	2	2	346.9	0.767585
19A	2	2	377.567	0.791784
19A	2	2	408.267	0.794771
19A	2	2	438.967	0.79187
19A	2	2	469.65	0.801261
19A	2	2	500.35	0.815931
19A	2	10	40.0833	0.929766
19A	2	10	70.7667	0.96613
19A	2	10	101.45	0.906474
19A	2	10	132.133	0.856921
19A	2	10	162.8	0.813898
19A	2	10	193.483	0.783514
19A	2	10	224.167	0.761614
19A	2	10	254.85	0.775234
19A	2	10	285.533	0.769922
19A	2	10	316.217	0.789961
19A	2	10	346.9	0.806243
19A	2	10	377.567	0.852374
19A	2	10	408.267	0.885027
19A	2	10	438.967	0.911368
19A	2	10	469.65	0.944087
19A	2	10	500.35	0.971101
19A	3	0	40.0667	0.939127
19A	3	0	70.75	1.04949
19A	3	0	101.433	1.04833
19A	3	0	132.117	1.07058
19A	3	0	162.8	1.09483
19A	3	0	193.483	1.12313
19A	3	0	224.167	1.20117
19A	3	0	254.85	1.22099
19A	3	0	285.55	1.26516
19A	3	0	316.217	1.32177
19A	3	0	346.9	1.34986
19A	3	0	377.567	1.38696
19A	3	0	408.267	1.40034
19A	3	0	438.933	1.41837
19A	3	0	469.617	1.43544
19A	3	0	500.3	1.42784
19A	3	0.02	40.0667	0.962858
19A	3	0.02	70.75	1.01601
19A	3	0.02	101.433	1.00915
19A	3	0.02	132.117	1.01631
19A	3	0.02	162.8	1.02926
19A	3	0.02	193.483	1.06269
19A	3	0.02	224.167	1.09201
19A	3	0.02	254.85	1.11015
19A	3	0.02	285.55	1.13578
19A	3	0.02	316.217	1.17021
19A	3	0.02	346.9	1.18367
19A	3	0.02	377.567	1.19276
19A	3	0.02	408.267	1.19582
19A	3	0.02	438.933	1.21079
19A	3	0.02	469.617	1.21105
19A	3	0.02	500.3	1.21818
19A	3	0.5	40.0667	1.03425
19A	3	0.5	70.75	1.14559
19A	3	0.5	101.433	1.14722
19A	3	0.5	132.117	1.17967
19A	3	0.5	162.8	1.20413
19A	3	0.5	193.483	1.21382
19A	3	0.5	224.167	1.24452
19A	3	0.5	254.85	1.25185
19A	3	0.5	285.55	1.27268
19A	3	0.5	316.217	1.29275
19A	3	0.5	346.9	1.29657
19A	3	0.5	377.567	1.30392
19A	3	0.5	408.267	1.3084
19A	3	0.5	438.933	1.31999
19A	3	0.5	469.617	1.32296
19A	3	0.5	500.3	1.32063
19A	3	2	40.0667	0.897593
19A	3	2	70.75	0.991223
19A	3	2	101.433	0.941299
19A	3	2	132.117	0.91273
19A	3	2	162.8	0.874201
19A	3	2	193.483	0.84751
19A	3	2	224.167	0.827156
19A	3	2	254.85	0.787232
19A	3	2	285.55	0.765215
19A	3	2	316.217	0.745065
19A	3	2	346.9	0.723074
19A	3	2	377.567	0.689378
19A	3	2	408.267	0.667322
19A	3	2	438.933	0.650084
19A	3	2	469.617	0.629294
19A	3	2	500.3	0.616801
19A	3	10	40.0667	0.973602
19A	3	10	70.75	0.987068
19A	3	10	101.433	0.887144
19A	3	10	132.117	0.748446
19A	3	10	162.8	0.647741
19A	3	10	193.483	0.569592
19A	3	10	224.167	0.519904
19A	3	10	254.85	0.465217
19A	3	10	285.55	0.429242
19A	3	10	316.217	0.407691
19A	3	10	346.9	0.374307
19A	3	10	377.567	0.349809
19A	3	10	408.267	0.331324
19A	3	10	438.933	0.323225
19A	3	10	469.617	0.318094
19A	3	10	500.3	0.31227
19B	1	0	41.35	1.06838
19B	1	0	72.25	0.953103
19B	1	0	103.15	0.985339
19B	1	0	134.017	0.9935
19B	1	0	164.883	1.00414
19B	1	0	195.75	1.026
19B	1	0	226.633	1.02863
19B	1	0	257.533	1.01357
19B	1	0	288.4	1.00664
19B	1	0	319.267	1.01633
19B	1	0	350.133	1.01652
19B	1	0	381	1.01599
19B	1	0	411.883	1.02312
19B	1	0	442.767	1.01561
19B	1	0	473.667	1.03677
19B	1	0	504.567	1.03234
19B	1	0.02	41.35	1.03297
19B	1	0.02	72.25	0.93821
19B	1	0.02	103.15	0.972977
19B	1	0.02	134.017	1.00903
19B	1	0.02	164.883	1.01189
19B	1	0.02	195.75	1.01533
19B	1	0.02	226.633	1.02351
19B	1	0.02	257.533	1.02293
19B	1	0.02	288.4	1.03239
19B	1	0.02	319.267	1.045
19B	1	0.02	350.133	1.05922
19B	1	0.02	381	1.06929
19B	1	0.02	411.883	1.08144
19B	1	0.02	442.767	1.08851
19B	1	0.02	473.667	1.10345
19B	1	0.02	504.567	1.10518
19B	1	0.2	41.35	1.06473
19B	1	0.2	72.25	0.9241
19B	1	0.2	103.15	0.9386
19B	1	0.2	134.017	0.99363
19B	1	0.2	164.883	1.00832
19B	1	0.2	195.75	1.01263
19B	1	0.2	226.633	1.01694
19B	1	0.2	257.533	1.01534
19B	1	0.2	288.4	1.016
19B	1	0.2	319.267	1.03082
19B	1	0.2	350.133	1.05051
19B	1	0.2	381	1.06084
19B	1	0.2	411.883	1.07997
19B	1	0.2	442.767	1.06975
19B	1	0.2	473.667	1.08524
19B	1	0.2	504.567	1.0757
19B	1	0.5	41.35	1.0387
19B	1	0.5	72.25	0.922764
19B	1	0.5	103.15	0.954292
19B	1	0.5	134.017	0.988103
19B	1	0.5	164.883	0.979816
19B	1	0.5	195.75	0.965573
19B	1	0.5	226.633	0.958616
19B	1	0.5	257.533	0.942845
19B	1	0.5	288.4	0.935088
19B	1	0.5	319.267	0.930411
19B	1	0.5	350.133	0.932197
19B	1	0.5	381	0.932481
19B	1	0.5	411.883	0.933105
19B	1	0.5	442.767	0.927082
19B	1	0.5	473.667	0.926472
19B	1	0.5	504.567	0.919178
19B	1	2	41.35	1.04249
19B	1	2	72.25	0.894495
19B	1	2	103.15	0.870185
19B	1	2	134.017	0.853283
19B	1	2	164.883	0.793754
19B	1	2	195.75	0.743379
19B	1	2	226.633	0.701712
19B	1	2	257.533	0.666614
19B	1	2	288.4	0.642382
19B	1	2	319.267	0.615999
19B	1	2	350.133	0.600559
19B	1	2	381	0.590456
19B	1	2	411.883	0.575865
19B	1	2	442.767	0.564258
19B	1	2	473.667	0.556612
19B	1	2	504.567	0.543816
19B	1	10	41.35	1.05514
19B	1	10	72.25	0.74495
19B	1	10	103.15	0.580173
19B	1	10	134.017	0.506956
19B	1	10	164.883	0.42135
19B	1	10	195.75	0.36769
19B	1	10	226.633	0.335827
19B	1	10	257.533	0.316989
19B	1	10	288.4	0.304077
19B	1	10	319.267	0.293974
19B	1	10	350.133	0.287967
19B	1	10	381	0.287659
19B	1	10	411.883	0.285715
19B	1	10	442.767	0.280015
19B	1	10	473.667	0.279756
19B	1	10	504.567	0.277699
19B	2	0	70.5	1.03895
19B	2	0	101.133	1.12167
19B	2	0	131.783	1.17403
19B	2	0	162.433	1.22572
19B	2	0	193.05	1.29124
19B	2	0	223.7	1.3525
19B	2	0	254.333	1.35306
19B	2	0	284.983	1.37766
19B	2	0	315.633	1.39133
19B	2	0	346.283	1.39944
19B	2	0	376.9	1.39456
19B	2	0	407.55	1.40634
19B	2	0	438.183	1.43199
19B	2	0	468.833	1.42548
19B	2	0	499.483	1.44507
19B	2	0.02	70.5	0.991795
19B	2	0.02	101.133	1.06693
19B	2	0.02	131.783	1.13236
19B	2	0.02	162.433	1.18644
19B	2	0.02	193.05	1.22981
19B	2	0.02	223.7	1.27334
19B	2	0.02	254.333	1.30808
19B	2	0.02	284.983	1.35274
19B	2	0.02	315.633	1.39105
19B	2	0.02	346.283	1.43629
19B	2	0.02	376.9	1.46366
19B	2	0.02	407.55	1.48124
19B	2	0.02	438.183	1.52093
19B	2	0.02	468.833	1.54187
19B	2	0.02	499.483	1.55906
19B	2	0.2	70.5	0.930983
19B	2	0.2	101.133	0.99611
19B	2	0.2	131.783	1.05572
19B	2	0.2	162.433	1.09782
19B	2	0.2	193.05	1.14515
19B	2	0.2	223.7	1.17478
19B	2	0.2	254.333	1.21451
19B	2	0.2	284.983	1.24569
19B	2	0.2	315.633	1.27656
19B	2	0.2	346.283	1.30321
19B	2	0.2	376.9	1.32682
19B	2	0.2	407.55	1.33256
19B	2	0.2	438.183	1.35699
19B	2	0.2	468.833	1.36843
19B	2	0.2	499.483	1.38528
19B	2	0.5	70.5	0.95708
19B	2	0.5	101.133	1.01054
19B	2	0.5	131.783	1.05484
19B	2	0.5	162.433	1.08039
19B	2	0.5	193.05	1.07614
19B	2	0.5	223.7	1.09961
19B	2	0.5	254.333	1.11686
19B	2	0.5	284.983	1.14344
19B	2	0.5	315.633	1.16986
19B	2	0.5	346.283	1.19372
19B	2	0.5	376.9	1.21092
19B	2	0.5	407.55	1.21965
19B	2	0.5	438.183	1.22322
19B	2	0.5	468.833	1.23158
19B	2	0.5	499.483	1.23323
19B	2	2	70.5	0.926819
19B	2	2	101.133	0.918134
19B	2	2	131.783	0.899268
19B	2	2	162.433	0.884408
19B	2	2	193.05	0.846467
19B	2	2	223.7	0.805928
19B	2	2	254.333	0.803693
19B	2	2	284.983	0.814789
19B	2	2	315.633	0.811633
19B	2	2	346.283	0.820072
19B	2	2	376.9	0.832632
19B	2	2	407.55	0.813521
19B	2	2	438.183	0.806985
19B	2	2	468.833	0.794298
19B	2	2	499.483	0.786142
19B	2	10	70.5	0.751208
19B	2	10	101.133	0.591828
19B	2	10	131.783	0.517959
19B	2	10	162.433	0.461428
19B	2	10	193.05	0.42309
19B	2	10	223.7	0.403921
19B	2	10	254.333	0.412557
19B	2	10	284.983	0.423845
19B	2	10	315.633	0.453599
19B	2	10	346.283	0.475156
19B	2	10	376.9	0.490999
19B	2	10	407.55	0.516848
19B	2	10	438.183	0.511009
19B	2	10	468.833	0.517553
19B	2	10	499.483	0.522703
19B	3	0	41.3167	1.06025
19B	3	0	72.2	1.01361
19B	3	0	103.083	1.03464
19B	3	0	133.967	1.04983
19B	3	0	164.85	1.04249
19B	3	0	195.733	1.05834
19B	3	0	226.633	1.08908
19B	3	0	257.533	1.11304
19B	3	0	288.417	1.15499
19B	3	0	319.3	1.1847
19B	3	0	350.2	1.20918
19B	3	0	381.083	1.22517
19B	3	0	411.967	1.2425
19B	3	0	442.867	1.2487
19B	3	0	473.767	1.29265
19B	3	0	504.667	1.30442
19B	3	0.02	41.3167	1.11222
19B	3	0.02	72.2	0.991644
19B	3	0.02	103.083	1.01817
19B	3	0.02	133.967	1.02925
19B	3	0.02	164.85	1.03556
19B	3	0.02	195.733	1.0553
19B	3	0.02	226.633	1.08289
19B	3	0.02	257.533	1.11084
19B	3	0.02	288.417	1.15607
19B	3	0.02	319.3	1.17883
19B	3	0.02	350.2	1.1959
19B	3	0.02	381.083	1.20587
19B	3	0.02	411.967	1.22526
19B	3	0.02	442.867	1.23916
19B	3	0.02	473.767	1.28191
19B	3	0.02	504.667	1.30418
19B	3	0.2	41.3167	1.07198
19B	3	0.2	72.2	0.927975
19B	3	0.2	103.083	0.92494
19B	3	0.2	133.967	0.940021
19B	3	0.2	164.85	0.936785
19B	3	0.2	195.733	0.936943
19B	3	0.2	226.633	0.948445
19B	3	0.2	257.533	0.959093
19B	3	0.2	288.417	0.979788
19B	3	0.2	319.3	0.992002
19B	3	0.2	350.2	1.00142
19B	3	0.2	381.083	1.00765
19B	3	0.2	411.967	1.00981
19B	3	0.2	442.867	1.016
19B	3	0.2	473.767	1.04063
19B	3	0.2	504.667	1.05478
19B	3	0.5	41.3167	1.09766
19B	3	0.5	72.2	0.951034
19B	3	0.5	103.083	0.942085
19B	3	0.5	133.967	0.935203
19B	3	0.5	164.85	0.916539
19B	3	0.5	195.733	0.902393
19B	3	0.5	226.633	0.896597
19B	3	0.5	257.533	0.889738
19B	3	0.5	288.417	0.90416
19B	3	0.5	319.3	0.902688
19B	3	0.5	350.2	0.901834
19B	3	0.5	381.083	0.895028
19B	3	0.5	411.967	0.896559
19B	3	0.5	442.867	0.893403
19B	3	0.5	473.767	0.913582
19B	3	0.5	504.667	0.916314
19B	3	2	41.3167	1.09685
19B	3	2	72.2	0.95266
19B	3	2	103.083	0.889788
19B	3	2	133.967	0.838099
19B	3	2	164.85	0.772915
19B	3	2	195.733	0.719312
19B	3	2	226.633	0.675461
19B	3	2	257.533	0.641602
19B	3	2	288.417	0.626102
19B	3	2	319.3	0.612375
19B	3	2	350.2	0.595862
19B	3	2	381.083	0.585625
19B	3	2	411.967	0.583052
19B	3	2	442.867	0.576847
19B	3	2	473.767	0.581016
19B	3	2	504.667	0.574758
19B	3	10	41.3167	1.07818
19B	3	10	72.2	0.79929
19B	3	10	103.083	0.62251
19B	3	10	133.967	0.521033
19B	3	10	164.85	0.444631
19B	3	10	195.733	0.388802
19B	3	10	226.633	0.359031
19B	3	10	257.533	0.343003
19B	3	10	288.417	0.338366
19B	3	10	319.3	0.336464
19B	3	10	350.2	0.341419
19B	3	10	381.083	0.347858
19B	3	10	411.967	0.357261
19B	3	10	442.867	0.367223
19B	3	10	473.767	0.375165
19B	3	10	504.667	0.383456
74A	1	0	70.5	0.986912
74A	1	0	101.133	1.09381
74A	1	0	131.75	1.17034
74A	1	0	162.383	1.23151
74A	1	0	193.033	1.28288
74A	1	0	223.683	1.31219
74A	1	0	254.317	1.33719
74A	1	0	284.95	1.36394
74A	1	0	315.583	1.40264
74A	1	0	346.233	1.44444
74A	1	0	376.867	1.48887
74A	1	0	407.533	1.52253
74A	1	0	438.183	1.56557
74A	1	0	468.817	1.61928
74A	1	0	499.45	1.66844
74A	1	0.02	70.5	0.972384
74A	1	0.02	101.133	1.00291
74A	1	0.02	131.75	1.02471
74A	1	0.02	162.383	1.09012
74A	1	0.02	193.033	1.12064
74A	1	0.02	223.683	1.1468
74A	1	0.02	254.317	1.19041
74A	1	0.02	284.95	1.21657
74A	1	0.02	315.583	1.23401
74A	1	0.02	346.233	1.25145
74A	1	0.02	376.867	1.25581
74A	1	0.02	407.533	1.26453
74A	1	0.02	438.183	1.28198
74A	1	0.02	468.817	1.29942
74A	1	0.02	499.45	1.32558
74A	1	0.2	70.5	0.980215
74A	1	0.2	101.133	0.999253
74A	1	0.2	131.75	1.05388
74A	1	0.2	162.383	1.08875
74A	1	0.2	193.033	1.10347
74A	1	0.2	223.683	1.12785
74A	1	0.2	254.317	1.1649
74A	1	0.2	284.95	1.17312
74A	1	0.2	315.583	1.1998
74A	1	0.2	346.233	1.22499
74A	1	0.2	376.867	1.23423
74A	1	0.2	407.533	1.2478
74A	1	0.2	438.183	1.27047
74A	1	0.2	468.817	1.28146
74A	1	0.2	499.45	1.29813
74A	1	0.5	70.5	0.958699
74A	1	0.5	101.133	1.0117
74A	1	0.5	131.75	1.04461
74A	1	0.5	162.383	1.10495
74A	1	0.5	193.033	1.13628
74A	1	0.5	223.683	1.16326
74A	1	0.5	254.317	1.1903
74A	1	0.5	284.95	1.2138
74A	1	0.5	315.583	1.25942
74A	1	0.5	346.233	1.26708
74A	1	0.5	376.867	1.27595
74A	1	0.5	407.533	1.28211
74A	1	0.5	438.183	1.29192
74A	1	0.5	468.817	1.30583
74A	1	0.5	499.45	1.3339
74A	1	2	70.5	0.968153
74A	1	2	101.133	1.04822
74A	1	2	131.75	1.09204
74A	1	2	162.383	1.1474
74A	1	2	193.033	1.1899
74A	1	2	223.683	1.22229
74A	1	2	254.317	1.27177
74A	1	2	284.95	1.29542
74A	1	2	315.583	1.30592
74A	1	2	346.233	1.30362
74A	1	2	376.867	1.30754
74A	1	2	407.533	1.30932
74A	1	2	438.183	1.2904
74A	1	2	468.817	1.29947
74A	1	2	499.45	1.31636
74A	1	10	70.5	0.944191
74A	1	10	101.133	1.02578
74A	1	10	131.75	1.10489
74A	1	10	162.383	1.20706
74A	1	10	193.033	1.23941
74A	1	10	223.683	1.25805
74A	1	10	254.317	1.26541
74A	1	10	284.95	1.29234
74A	1	10	315.583	1.31052
74A	1	10	346.233	1.33776
74A	1	10	376.867	1.34317
74A	1	10	407.533	1.35496
74A	1	10	438.183	1.36784
74A	1	10	468.817	1.39394
74A	1	10	499.45	1.4363
74A	2	0	41.35	0.881147
74A	2	0	72.25	0.991198
74A	2	0	103.15	1.12517
74A	2	0	134.017	1.19975
74A	2	0	164.883	1.23537
74A	2	0	195.75	1.2613
74A	2	0	226.633	1.28124
74A	2	0	257.533	1.29715
74A	2	0	288.4	1.32021
74A	2	0	319.267	1.33444
74A	2	0	350.133	1.32514
74A	2	0	381	1.30927
74A	2	0	411.883	1.28961
74A	2	0	442.767	1.26958
74A	2	0	473.667	1.19677
74A	2	0	504.567	1.15014
74A	2	0.02	41.35	0.882776
74A	2	0.02	72.25	0.960236
74A	2	0.02	103.15	1.04003
74A	2	0.02	134.017	1.1196
74A	2	0.02	164.883	1.12699
74A	2	0.02	195.75	1.17719
74A	2	0.02	226.633	1.15729
74A	2	0.02	257.533	1.1737
74A	2	0.02	288.4	1.15686
74A	2	0.02	319.267	1.17452
74A	2	0.02	350.133	1.16795
74A	2	0.02	381	1.18114
74A	2	0.02	411.883	1.14261
74A	2	0.02	442.767	1.14429
74A	2	0.02	473.667	1.13085
74A	2	0.02	504.567	1.10197
74A	2	0.2	41.35	0.892298
74A	2	0.2	72.25	0.960437
74A	2	0.2	103.15	1.03673
74A	2	0.2	134.017	1.09071
74A	2	0.2	164.883	1.11503
74A	2	0.2	195.75	1.10989
74A	2	0.2	226.633	1.11791
74A	2	0.2	257.533	1.10773
74A	2	0.2	288.4	1.10342
74A	2	0.2	319.267	1.10339
74A	2	0.2	350.133	1.09863
74A	2	0.2	381	1.07719
74A	2	0.2	411.883	1.066
74A	2	0.2	442.767	1.05357
74A	2	0.2	473.667	1.04637
74A	2	0.2	504.567	1.01119
74A	2	0.5	41.35	0.827614
74A	2	0.5	72.25	0.939075
74A	2	0.5	103.15	1.01309
74A	2	0.5	134.017	1.07302
74A	2	0.5	164.883	1.11042
74A	2	0.5	195.75	1.12485
74A	2	0.5	226.633	1.12831
74A	2	0.5	257.533	1.12966
74A	2	0.5	288.4	1.15032
74A	2	0.5	319.267	1.1702
74A	2	0.5	350.133	1.14762
74A	2	0.5	381	1.14268
74A	2	0.5	411.883	1.12767
74A	2	0.5	442.767	1.11365
74A	2	0.5	473.667	1.11014
74A	2	0.5	504.567	1.08235
74A	2	2	41.35	0.85306
74A	2	2	72.25	0.931891
74A	2	2	103.15	0.999349
74A	2	2	134.017	1.04128
74A	2	2	164.883	1.06342
74A	2	2	195.75	1.06407
74A	2	2	226.633	1.06056
74A	2	2	257.533	1.04933
74A	2	2	288.4	1.05213
74A	2	2	319.267	1.05023
74A	2	2	350.133	1.03776
74A	2	2	381	1.08769
74A	2	2	411.883	1.06496
74A	2	2	442.767	1.11024
74A	2	2	473.667	1.08039
74A	2	2	504.567	1.05467
74A	2	10	41.35	0.810189
74A	2	10	72.25	0.765478
74A	2	10	103.15	0.839599
74A	2	10	134.017	0.907467
74A	2	10	164.883	0.935111
74A	2	10	195.75	0.932918
74A	2	10	226.633	0.930167
74A	2	10	257.533	0.953815
74A	2	10	288.4	0.976268
74A	2	10	319.267	1.01153
74A	2	10	350.133	1.0451
74A	2	10	381	1.07582
74A	2	10	411.883	1.11071
74A	2	10	442.767	1.13591
74A	2	10	473.667	1.15803
74A	2	10	504.567	1.17504
74A	3	0	41.3667	1.0016
74A	3	0	72.2333	1.03022
74A	3	0	103.1	1.23658
74A	3	0	133.967	1.44011
74A	3	0	164.833	1.57246
74A	3	0	195.717	1.68473
74A	3	0	226.6	1.75501
74A	3	0	257.5	1.8405
74A	3	0	288.4	1.89848
74A	3	0	319.267	1.96705
74A	3	0	350.183	1.99427
74A	3	0	381.05	2.0482
74A	3	0	411.95	2.11875
74A	3	0	442.85	2.19698
74A	3	0	473.767	2.27456
74A	3	0	504.683	2.37906
74A	3	0.02	41.3667	0.940419
74A	3	0.02	72.2333	1.03019
74A	3	0.02	103.1	1.26286
74A	3	0.02	133.967	1.41572
74A	3	0.02	164.833	1.51885
74A	3	0.02	195.717	1.61352
74A	3	0.02	226.6	1.67879
74A	3	0.02	257.5	1.75749
74A	3	0.02	288.4	1.79639
74A	3	0.02	319.267	1.85433
74A	3	0.02	350.183	1.89942
74A	3	0.02	381.05	1.97022
74A	3	0.02	411.95	2.00894
74A	3	0.02	442.85	2.07254
74A	3	0.02	473.767	2.10705
74A	3	0.02	504.683	2.1936
74A	3	0.2	41.3667	0.951146
74A	3	0.2	72.2333	1.02467
74A	3	0.2	103.1	1.22875
74A	3	0.2	133.967	1.37167
74A	3	0.2	164.833	1.46112
74A	3	0.2	195.717	1.535
74A	3	0.2	226.6	1.59768
74A	3	0.2	257.5	1.66114
74A	3	0.2	288.4	1.70187
74A	3	0.2	319.267	1.75481
74A	3	0.2	350.183	1.79626
74A	3	0.2	381.05	1.85526
74A	3	0.2	411.95	1.89003
74A	3	0.2	442.85	1.95141
74A	3	0.2	473.767	1.99846
74A	3	0.2	504.683	2.07765
74A	3	0.5	41.3667	0.966702
74A	3	0.5	72.2333	1.00458
74A	3	0.5	103.1	1.24811
74A	3	0.5	133.967	1.42165
74A	3	0.5	164.833	1.52504
74A	3	0.5	195.717	1.61349
74A	3	0.5	226.6	1.66917
74A	3	0.5	257.5	1.7347
74A	3	0.5	288.4	1.77448
74A	3	0.5	319.267	1.8218
74A	3	0.5	350.183	1.86105
74A	3	0.5	381.05	1.91148
74A	3	0.5	411.95	1.94907
74A	3	0.5	442.85	2.00217
74A	3	0.5	473.767	2.04817
74A	3	0.5	504.683	2.12202
74A	3	2	41.3667	0.95093
74A	3	2	72.2333	0.964658
74A	3	2	103.1	1.17216
74A	3	2	133.967	1.32792
74A	3	2	164.833	1.39175
74A	3	2	195.717	1.42204
74A	3	2	226.6	1.45145
74A	3	2	257.5	1.49022
74A	3	2	288.4	1.51105
74A	3	2	319.267	1.53834
74A	3	2	350.183	1.56233
74A	3	2	381.05	1.58403
74A	3	2	411.95	1.62669
74A	3	2	442.85	1.64445
74A	3	2	473.767	1.69696
74A	3	2	504.683	1.71544
74A	3	10	41.3667	0.912046
74A	3	10	72.2333	0.769281
74A	3	10	103.1	0.899997
74A	3	10	133.967	1.04054
74A	3	10	164.833	1.12862
74A	3	10	195.717	1.15937
74A	3	10	226.6	1.18938
74A	3	10	257.5	1.22419
74A	3	10	288.4	1.27138
74A	3	10	319.267	1.30081
74A	3	10	350.183	1.3487
74A	3	10	381.05	1.39273
74A	3	10	411.95	1.42097
74A	3	10	442.85	1.46598
74A	3	10	473.767	1.49541
74A	3	10	504.683	1.54278
74A	4	0	41.3167	0.84708
74A	4	0	72.2	1.01835
74A	4	0	103.083	1.16512
74A	4	0	133.967	1.25314
74A	4	0	164.85	1.3096
74A	4	0	195.733	1.36543
74A	4	0	226.633	1.43009
74A	4	0	257.533	1.47723
74A	4	0	288.417	1.52279
74A	4	0	319.3	1.56111
74A	4	0	350.2	1.60963
74A	4	0	381.083	1.65687
74A	4	0	411.967	1.72546
74A	4	0	442.867	1.78961
74A	4	0	473.767	1.87464
74A	4	0	504.667	1.94694
74A	4	0.02	41.3167	0.770239
74A	4	0.02	72.2	0.955851
74A	4	0.02	103.083	1.04599
74A	4	0.02	133.967	1.11311
74A	4	0.02	164.85	1.17121
74A	4	0.02	195.733	1.21735
74A	4	0.02	226.633	1.25449
74A	4	0.02	257.533	1.289
74A	4	0.02	288.417	1.31619
74A	4	0.02	319.3	1.33628
74A	4	0.02	350.2	1.35959
74A	4	0.02	381.083	1.38686
74A	4	0.02	411.967	1.42698
74A	4	0.02	442.867	1.46018
74A	4	0.02	473.767	1.50887
74A	4	0.02	504.667	1.54711
74A	4	0.2	41.3167	0.773566
74A	4	0.2	72.2	0.934124
74A	4	0.2	103.083	1.01564
74A	4	0.2	133.967	1.06603
74A	4	0.2	164.85	1.1048
74A	4	0.2	195.733	1.15639
74A	4	0.2	226.633	1.19511
74A	4	0.2	257.533	1.20181
74A	4	0.2	288.417	1.22871
74A	4	0.2	319.3	1.24168
74A	4	0.2	350.2	1.25241
74A	4	0.2	381.083	1.27736
74A	4	0.2	411.967	1.30429
74A	4	0.2	442.867	1.32913
74A	4	0.2	473.767	1.37102
74A	4	0.2	504.667	1.3941
74A	4	0.5	41.3167	0.741013
74A	4	0.5	72.2	0.882571
74A	4	0.5	103.083	0.968113
74A	4	0.5	133.967	1.01871
74A	4	0.5	164.85	1.06188
74A	4	0.5	195.733	1.10522
74A	4	0.5	226.633	1.12667
74A	4	0.5	257.533	1.13876
74A	4	0.5	288.417	1.1571
74A	4	0.5	319.3	1.16309
74A	4	0.5	350.2	1.1695
74A	4	0.5	381.083	1.18334
74A	4	0.5	411.967	1.19805
74A	4	0.5	442.867	1.21273
74A	4	0.5	473.767	1.24145
74A	4	0.5	504.667	1.26101
74A	4	2	41.3167	0.795331
74A	4	2	72.2	0.968576
74A	4	2	103.083	1.06545
74A	4	2	133.967	1.11602
74A	4	2	164.85	1.13515
74A	4	2	195.733	1.14121
74A	4	2	226.633	1.15534
74A	4	2	257.533	1.16079
74A	4	2	288.417	1.17042
74A	4	2	319.3	1.17847
74A	4	2	350.2	1.183
74A	4	2	381.083	1.19187
74A	4	2	411.967	1.21235
74A	4	2	442.867	1.21911
74A	4	2	473.767	1.25586
74A	4	2	504.667	1.26645
74A	4	10	41.3167	0.756663
74A	4	10	72.2	0.776459
74A	4	10	103.083	0.846087
74A	4	10	133.967	0.897767
74A	4	10	164.85	0.949216
74A	4	10	195.733	0.958687
74A	4	10	226.633	0.970188
74A	4	10	257.533	0.978436
74A	4	10	288.417	1.00336
74A	4	10	319.3	1.02087
74A	4	10	350.2	1.04632
74A	4	10	381.083	1.06759
74A	4	10	411.967	1.0922
74A	4	10	442.867	1.12401
74A	4	10	473.767	1.1734
74A	4	10	504.667	1.20588
74A	5	0	41.3167	1.14009
74A	5	0	72.2	0.979993
74A	5	0	103.067	1.08837
74A	5	0	133.95	1.15019
74A	5	0	164.833	1.2534
74A	5	0	195.717	1.43066
74A	5	0	226.617	1.61398
74A	5	0	257.5	1.76588
74A	5	0	288.4	1.87245
74A	5	0	319.3	1.9873
74A	5	0	350.2	2.08663
74A	5	0	381.083	2.20328
74A	5	0	411.967	2.32131
74A	5	0	442.867	2.43377
74A	5	0	473.767	2.52863
74A	5	0	504.65	2.66583
74A	5	0.02	41.3167	1.08977
74A	5	0.02	72.2	0.91249
74A	5	0.02	103.067	1.0283
74A	5	0.02	133.95	1.10931
74A	5	0.02	164.833	1.23963
74A	5	0.02	195.717	1.39159
74A	5	0.02	226.617	1.5064
74A	5	0.02	257.5	1.5853
74A	5	0.02	288.4	1.65608
74A	5	0.02	319.3	1.73675
74A	5	0.02	350.2	1.80005
74A	5	0.02	381.083	1.9055
74A	5	0.02	411.967	1.97507
74A	5	0.02	442.867	2.07365
74A	5	0.02	473.767	2.14478
74A	5	0.02	504.65	2.26818
74A	5	0.2	41.3167	1.10914
74A	5	0.2	72.2	0.87114
74A	5	0.2	103.067	0.948454
74A	5	0.2	133.95	1.07341
74A	5	0.2	164.833	1.1776
74A	5	0.2	195.717	1.31457
74A	5	0.2	226.617	1.42597
74A	5	0.2	257.5	1.5194
74A	5	0.2	288.4	1.5807
74A	5	0.2	319.3	1.65399
74A	5	0.2	350.2	1.70634
74A	5	0.2	381.083	1.77242
74A	5	0.2	411.967	1.84598
74A	5	0.2	442.867	1.92042
74A	5	0.2	473.767	1.98467
74A	5	0.2	504.65	2.07716
74A	5	0.5	41.3167	1.1138
74A	5	0.5	72.2	0.896341
74A	5	0.5	103.067	0.997812
74A	5	0.5	133.95	1.09429
74A	5	0.5	164.833	1.19162
74A	5	0.5	195.717	1.33428
74A	5	0.5	226.617	1.44111
74A	5	0.5	257.5	1.5176
74A	5	0.5	288.4	1.56833
74A	5	0.5	319.3	1.62792
74A	5	0.5	350.2	1.66671
74A	5	0.5	381.083	1.72915
74A	5	0.5	411.967	1.78787
74A	5	0.5	442.867	1.84539
74A	5	0.5	473.767	1.88937
74A	5	0.5	504.65	1.96419
74A	5	2	41.3167	1.11009
74A	5	2	72.2	0.881971
74A	5	2	103.067	0.946647
74A	5	2	133.95	0.981793
74A	5	2	164.833	1.06461
74A	5	2	195.717	1.18361
74A	5	2	226.617	1.25877
74A	5	2	257.5	1.32243
74A	5	2	288.4	1.34894
74A	5	2	319.3	1.41271
74A	5	2	350.2	1.42636
74A	5	2	381.083	1.48262
74A	5	2	411.967	1.51432
74A	5	2	442.867	1.56862
74A	5	2	473.767	1.60317
74A	5	2	504.65	1.67876
74A	5	10	41.3167	1.07983
74A	5	10	72.2	0.629502
74A	5	10	103.067	0.57261
74A	5	10	133.95	0.630373
74A	5	10	164.833	0.725288
74A	5	10	195.717	0.847207
74A	5	10	226.617	0.928275
74A	5	10	257.5	1.00717
74A	5	10	288.4	1.05945
74A	5	10	319.3	1.1051
74A	5	10	350.2	1.12942
74A	5	10	381.083	1.20312
74A	5	10	411.967	1.25796
74A	5	10	442.867	1.31196
74A	5	10	473.767	1.35467
74A	5	10	504.65	1.41366
74A	6	0	41.35	0.941955
74A	6	0	72.25	0.92614
74A	6	0	103.15	1.08062
74A	6	0	134.033	1.21606
74A	6	0	164.933	1.33377
74A	6	0	195.833	1.43928
74A	6	0	226.7	1.54121
74A	6	0	257.617	1.60232
74A	6	0	288.483	1.65186
74A	6	0	319.383	1.69344
74A	6	0	350.25	1.73961
74A	6	0	381.133	1.79218
74A	6	0	412.05	1.8056
74A	6	0	442.933	1.83135
74A	6	0	473.85	1.86139
74A	6	0	504.717	1.90609
74A	6	0.02	41.35	1.0382
74A	6	0.02	72.25	1.01157
74A	6	0.02	103.15	1.19029
74A	6	0.02	134.033	1.34953
74A	6	0.02	164.933	1.45985
74A	6	0.02	195.833	1.49268
74A	6	0.02	226.7	1.55089
74A	6	0.02	257.617	1.57047
74A	6	0.02	288.483	1.59425
74A	6	0.02	319.383	1.62605
74A	6	0.02	350.25	1.62923
74A	6	0.02	381.133	1.65156
74A	6	0.02	412.05	1.62357
74A	6	0.02	442.933	1.66148
74A	6	0.02	473.85	1.66805
74A	6	0.02	504.717	1.67355
74A	6	0.2	41.35	1.02686
74A	6	0.2	72.25	0.991746
74A	6	0.2	103.15	1.14005
74A	6	0.2	134.033	1.29882
74A	6	0.2	164.933	1.38688
74A	6	0.2	195.833	1.42879
74A	6	0.2	226.7	1.45475
74A	6	0.2	257.617	1.46934
74A	6	0.2	288.483	1.49738
74A	6	0.2	319.383	1.50284
74A	6	0.2	350.25	1.49963
74A	6	0.2	381.133	1.51701
74A	6	0.2	412.05	1.50518
74A	6	0.2	442.933	1.52299
74A	6	0.2	473.85	1.49775
74A	6	0.2	504.717	1.48847
74A	6	0.5	41.35	1.05866
74A	6	0.5	72.25	1.00002
74A	6	0.5	103.15	1.18117
74A	6	0.5	134.033	1.37314
74A	6	0.5	164.933	1.50101
74A	6	0.5	195.833	1.56287
74A	6	0.5	226.7	1.64049
74A	6	0.5	257.617	1.66173
74A	6	0.5	288.483	1.72209
74A	6	0.5	319.383	1.7369
74A	6	0.5	350.25	1.77019
74A	6	0.5	381.133	1.82069
74A	6	0.5	412.05	1.80398
74A	6	0.5	442.933	1.82254
74A	6	0.5	473.85	1.81509
74A	6	0.5	504.717	1.84697
74A	6	2	41.35	1.09249
74A	6	2	72.25	0.984843
74A	6	2	103.15	1.15293
74A	6	2	134.033	1.30396
74A	6	2	164.933	1.41698
74A	6	2	195.833	1.48555
74A	6	2	226.7	1.53975
74A	6	2	257.617	1.57163
74A	6	2	288.483	1.60147
74A	6	2	319.383	1.63453
74A	6	2	350.25	1.64524
74A	6	2	381.133	1.65227
74A	6	2	412.05	1.60936
74A	6	2	442.933	1.63528
74A	6	2	473.85	1.62784
74A	6	2	504.717	1.65044
74A	6	10	41.35	1.1117
74A	6	10	72.25	0.721792
74A	6	10	103.15	0.760612
74A	6	10	134.033	0.908509
74A	6	10	164.933	1.04625
74A	6	10	195.833	1.13937
74A	6	10	226.7	1.23685
74A	6	10	257.617	1.31072
74A	6	10	288.483	1.36075
74A	6	10	319.383	1.41908
74A	6	10	350.25	1.45542
74A	6	10	381.133	1.49895
74A	6	10	412.05	1.55185
74A	6	10	442.933	1.55143
74A	6	10	473.85	1.56571
74A	6	10	504.717	1.60881
74B	1	0	70.5167	0.931443
74B	1	0	101.15	0.999701
74B	1	0	131.783	1.00054
74B	1	0	162.4	1.0149
74B	1	0	193.033	1.03551
74B	1	0	223.667	1.05115
74B	1	0	254.3	1.08468
74B	1	0	284.95	1.11573
74B	1	0	315.6	1.16043
74B	1	0	346.233	1.21086
74B	1	0	376.883	1.26938
74B	1	0	407.5	1.32796
74B	1	0	438.133	1.39639
74B	1	0	468.767	1.48166
74B	1	0	499.417	1.57578
74B	1	0.02	70.5167	0.904985
74B	1	0.02	101.15	0.945395
74B	1	0.02	131.783	0.961349
74B	1	0.02	162.4	0.967608
74B	1	0.02	193.033	0.978622
74B	1	0.02	223.667	0.987138
74B	1	0.02	254.3	1.00222
74B	1	0.02	284.95	1.03721
74B	1	0.02	315.6	1.07054
74B	1	0.02	346.233	1.10615
74B	1	0.02	376.883	1.14665
74B	1	0.02	407.5	1.17954
74B	1	0.02	438.133	1.23836
74B	1	0.02	468.767	1.28922
74B	1	0.02	499.417	1.34667
74B	1	0.2	70.5167	0.881777
74B	1	0.2	101.15	0.896972
74B	1	0.2	131.783	0.914696
74B	1	0.2	162.4	0.931819
74B	1	0.2	193.033	0.936261
74B	1	0.2	223.667	0.937433
74B	1	0.2	254.3	0.962795
74B	1	0.2	284.95	0.966684
74B	1	0.2	315.6	0.995913
74B	1	0.2	346.233	1.02227
74B	1	0.2	376.883	1.0521
74B	1	0.2	407.5	1.09521
74B	1	0.2	438.133	1.13102
74B	1	0.2	468.767	1.18198
74B	1	0.2	499.417	1.22621
74B	1	0.5	70.5167	0.863933
74B	1	0.5	101.15	0.869539
74B	1	0.5	131.783	0.889171
74B	1	0.5	162.4	0.89107
74B	1	0.5	193.033	0.882737
74B	1	0.5	223.667	0.874839
74B	1	0.5	254.3	0.881838
74B	1	0.5	284.95	0.881266
74B	1	0.5	315.6	0.901251
74B	1	0.5	346.233	0.924386
74B	1	0.5	376.883	0.943195
74B	1	0.5	407.5	0.982076
74B	1	0.5	438.133	1.00881
74B	1	0.5	468.767	1.05177
74B	1	0.5	499.417	1.0965
74B	1	2	70.5167	0.796997
74B	1	2	101.15	0.739318
74B	1	2	131.783	0.710813
74B	1	2	162.4	0.673023
74B	1	2	193.033	0.634031
74B	1	2	223.667	0.601535
74B	1	2	254.3	0.584513
74B	1	2	284.95	0.577826
74B	1	2	315.6	0.579588
74B	1	2	346.233	0.593576
74B	1	2	376.883	0.608026
74B	1	2	407.5	0.629668
74B	1	2	438.133	0.657644
74B	1	2	468.767	0.69046
74B	1	2	499.417	0.720701
74B	1	10	70.5167	0.475774
74B	1	10	101.15	0.389509
74B	1	10	131.783	0.389058
74B	1	10	162.4	0.389498
74B	1	10	193.033	0.369183
74B	1	10	223.667	0.359477
74B	1	10	254.3	0.36796
74B	1	10	284.95	0.373052
74B	1	10	315.6	0.400632
74B	1	10	346.233	0.430687
74B	1	10	376.883	0.462121
74B	1	10	407.5	0.505513
74B	1	10	438.133	0.546791
74B	1	10	468.767	0.589022
74B	1	10	499.417	0.631715
74B	2	0	41.3667	1.04977
74B	2	0	72.2333	0.879077
74B	2	0	103.1	0.822117
74B	2	0	133.983	0.808923
74B	2	0	164.85	0.785597
74B	2	0	195.717	0.776074
74B	2	0	226.617	0.777319
74B	2	0	257.517	0.782968
74B	2	0	288.4	0.789775
74B	2	0	319.267	0.805256
74B	2	0	350.133	0.823785
74B	2	0	381	0.838558
74B	2	0	411.883	0.850597
74B	2	0	442.8	0.878346
74B	2	0	473.667	0.89615
74B	2	0	504.55	0.922662
74B	2	0.02	41.3667	1.0946
74B	2	0.02	72.2333	0.891427
74B	2	0.02	103.1	0.85415
74B	2	0.02	133.983	0.834953
74B	2	0.02	164.85	0.814826
74B	2	0.02	195.717	0.809718
74B	2	0.02	226.617	0.805195
74B	2	0.02	257.517	0.81021
74B	2	0.02	288.4	0.815835
74B	2	0.02	319.267	0.825249
74B	2	0.02	350.133	0.837513
74B	2	0.02	381	0.851183
74B	2	0.02	411.883	0.865465
74B	2	0.02	442.8	0.890279
74B	2	0.02	473.667	0.908719
74B	2	0.02	504.55	0.921032
74B	2	0.2	41.3667	1.08233
74B	2	0.2	72.2333	0.828934
74B	2	0.2	103.1	0.815736
74B	2	0.2	133.983	0.815689
74B	2	0.2	164.85	0.785817
74B	2	0.2	195.717	0.765476
74B	2	0.2	226.617	0.756091
74B	2	0.2	257.517	0.761339
74B	2	0.2	288.4	0.759047
74B	2	0.2	319.267	0.774515
74B	2	0.2	350.133	0.783227
74B	2	0.2	381	0.797703
74B	2	0.2	411.883	0.806082
74B	2	0.2	442.8	0.823627
74B	2	0.2	473.667	0.840728
74B	2	0.2	504.55	0.860737
74B	2	0.5	41.3667	1.0433
74B	2	0.5	72.2333	0.75296
74B	2	0.5	103.1	0.736882
74B	2	0.5	133.983	0.740953
74B	2	0.5	164.85	0.7028
74B	2	0.5	195.717	0.675388
74B	2	0.5	226.617	0.653327
74B	2	0.5	257.517	0.64735
74B	2	0.5	288.4	0.640116
74B	2	0.5	319.267	0.647961
74B	2	0.5	350.133	0.651322
74B	2	0.5	381	0.652405
74B	2	0.5	411.883	0.655854
74B	2	0.5	442.8	0.67668
74B	2	0.5	473.667	0.682014
74B	2	0.5	504.55	0.69582
74B	2	2	41.3667	1.05474
74B	2	2	72.2333	0.705352
74B	2	2	103.1	0.630812
74B	2	2	133.983	0.58745
74B	2	2	164.85	0.525636
74B	2	2	195.717	0.476559
74B	2	2	226.617	0.442756
74B	2	2	257.517	0.418549
74B	2	2	288.4	0.398155
74B	2	2	319.267	0.393893
74B	2	2	350.133	0.392044
74B	2	2	381	0.386718
74B	2	2	411.883	0.390016
74B	2	2	442.8	0.402584
74B	2	2	473.667	0.407873
74B	2	2	504.55	0.413665
74B	2	10	41.3667	1.02636
74B	2	10	72.2333	0.515181
74B	2	10	103.1	0.395969
74B	2	10	133.983	0.378211
74B	2	10	164.85	0.34444
74B	2	10	195.717	0.306656
74B	2	10	226.617	0.290585
74B	2	10	257.517	0.281811
74B	2	10	288.4	0.273457
74B	2	10	319.267	0.284261
74B	2	10	350.133	0.286225
74B	2	10	381	0.291244
74B	2	10	411.883	0.296283
74B	2	10	442.8	0.316134
74B	2	10	473.667	0.320748
74B	2	10	504.55	0.33701
74B	3	0	70.55	1.02912
74B	3	0	101.2	1.17026
74B	3	0	131.867	1.31399
74B	3	0	162.55	1.34396
74B	3	0	193.217	1.3111
74B	3	0	223.917	1.26597
74B	3	0	254.6	1.21929
74B	3	0	285.3	1.17681
74B	3	0	316	1.1722
74B	3	0	346.7	1.17904
74B	3	0	377.4	1.22017
74B	3	0	408.117	1.25974
74B	3	0	438.833	1.30682
74B	3	0	469.6	1.39019
74B	3	0	500.367	1.4591
74B	3	0.02	70.55	1.0358
74B	3	0.02	101.2	1.17735
74B	3	0.02	131.867	1.33922
74B	3	0.02	162.55	1.38487
74B	3	0.02	193.217	1.3295
74B	3	0.02	223.917	1.27597
74B	3	0.02	254.6	1.22946
74B	3	0.02	285.3	1.1954
74B	3	0.02	316	1.187
74B	3	0.02	346.7	1.18865
74B	3	0.02	377.4	1.20939
74B	3	0.02	408.117	1.23313
74B	3	0.02	438.833	1.27424
74B	3	0.02	469.6	1.32414
74B	3	0.02	500.367	1.38695
74B	3	0.2	70.55	1.06832
74B	3	0.2	101.2	1.17484
74B	3	0.2	131.867	1.26045
74B	3	0.2	162.55	1.28213
74B	3	0.2	193.217	1.24533
74B	3	0.2	223.917	1.20518
74B	3	0.2	254.6	1.15262
74B	3	0.2	285.3	1.113
74B	3	0.2	316	1.10178
74B	3	0.2	346.7	1.10229
74B	3	0.2	377.4	1.11013
74B	3	0.2	408.117	1.13402
74B	3	0.2	438.833	1.17372
74B	3	0.2	469.6	1.21275
74B	3	0.2	500.367	1.25793
74B	3	0.5	70.55	0.998057
74B	3	0.5	101.2	1.16866
74B	3	0.5	131.867	1.22877
74B	3	0.5	162.55	1.22972
74B	3	0.5	193.217	1.20385
74B	3	0.5	223.917	1.14606
74B	3	0.5	254.6	1.07016
74B	3	0.5	285.3	1.01657
74B	3	0.5	316	1.00204
74B	3	0.5	346.7	0.987994
74B	3	0.5	377.4	0.989518
74B	3	0.5	408.117	1.00252
74B	3	0.5	438.833	1.02872
74B	3	0.5	469.6	1.06222
74B	3	0.5	500.367	1.10628
74B	3	2	70.55	1.00481
74B	3	2	101.2	1.04286
74B	3	2	131.867	1.02775
74B	3	2	162.55	1.01065
74B	3	2	193.217	0.951086
74B	3	2	223.917	0.878511
74B	3	2	254.6	0.786883
[truncated: 2,777 more rows]

## Sheet: markers
celline	2016-10-01	2016-10-02	2016-10-03	mate1	mate2
16A	0.293112	0.972958	0.069653	0.0033967	0.2195
16B	1.82333	2.65277	1.63263	0.226801	2.10949
19A	0.35694	0.245689	0.011755	0.0681336	2.58605
19B	0.272682	0.092741	0.089137	0.283029	2.92152
74A	0.574671	0.471947	0.085665	0.0204435	0.575436
74B	0.867907	0.527332	0.387323	0.0673171	3.02323
A549	1.52197	1.27824	3.41046	4.06674	0.0370284
BxPC3	1.52829	3.81719	0.187216	0.098096	1.66617
FaDu	0.70369	1.73599	0.158262	0.141583	3.13803
HCC827	1.33383	1.39418	0.05088	0.0300203	0.618361
HCT116	0.217617	0.572365	0.066367	0.000643901	0.000648898
HeLa	2.10293	0.11169	1.23339	2.66105	0.0212891
HepG2	1.12823	0.566292	1.66627	9.96015	0.000813936
LNCaP	1.16899	1.00864	8.99523	0.00149784	0.0257425
ME180	1.01854	0.044481	0.159982	0.285217	0.795139
POP92	0.442175	0.271905	0.462173	0.00163756	0.00165027
RCC4	2.71611	2.00627	0.321153	0.00160559	0.811449
T98G	0.522257	0.813322	0.003013	0.870751	0.395682
U937	0.406722	0.415988	0.009435	0.211891	0.0527614
